# Supplementary material for: 2-(1-Adamant­yl)-1-(3-amino­phen­yl)ethanol
Source: Acta Crystallogr Sect E Struct Rep Online. 2011 Aug 27;67(Pt 9):o2515. doi: 10.1107/S1600536811034763 (PMC3200880; doi:10.1107/S1600536811034763)
Supplement: Supplementary file 1 [file e-67-o2515-sup1.cif]

##############################################################################
#                                                                            #
# This CIF contains the data in a paper accepted for publication in          #
# Acta Crystallographica Section E. It conforms to the requirements of       #
# Notes for Authors for Acta Crystallographica Section E, and has been       #
# peer reviewed under the auspices of the IUCr Commission on Journals.       #
#                                                                            #
# Full details of the Crystallographic Information File format               #
# are given in the paper "The Crystallographic Information File (CIF):       #
# a New Standard Archive File for Crystallography" by S. R. Hall, F. H.      #
# Allen and I. D. Brown [Acta Cryst. (1991), A47, 655-685].                  #
#                                                                            #
# The current version of the core CIF dictionary is obtainable from          #
# ftp://ftp.iucr.org/pub/cif_core.dic.                                       #
#                                                                            #
# Software is freely available for graphical display of the structure(s)     #
# in this CIF. For information consult the CIF software page                 #
# http://www.iucr.org/resources/cif/software.                                #
#                                                                            #
# This file may be used for bona fide research purposes within the           #
# scientific community so long as proper attribution is given to the journal # 
# article from which it was obtained.                                        #
#                                                                            #
##############################################################################
data_global
_audit_creation_method     SHELXL-97
_journal_data_validation_number     ?
_journal_date_recd_electronic     2011-08-16
_journal_date_accepted     2011-08-24
_journal_name_full     'Acta Crystallographica, Section E'
_journal_year     2011
_journal_volume     67
_journal_issue      9
_journal_page_first     o2515
_journal_page_last     o2515
_journal_paper_category     QO
_journal_coeditor_code     PK2344
_publ_contact_author_name     ' Robert V\'icha'
_publ_contact_author_address
;
 Department of Chemistry
 Faculty of Technology
 Tomas Bata University in Zlin
 Nam. T. G. Masaryka 275
 Zlin,762 72, Czech Republic.
;
_publ_contact_author_email     rvicha@ft.utb.cz
_publ_contact_author_fax     '+420 576 031 560'
_publ_contact_author_phone     '+420 576 031 103 '
_publ_section_title
;
2-(1-Adamantyl)-1-(3-aminophenyl)ethanol
;
loop_
    _publ_author_name
    _publ_author_footnote
    _publ_author_address
    'Rouchal, Michal' .
;
Department of Chemistry
Faculty of Technology
Tomas Bata University in Zlin
N\'am. T. G. Masaryka 275
Zl\'in,762 72, Czech Republic
;
    'Kozubkov\'a, Zuzana' .
;
Department of Chemistry
Faculty of Technology
Tomas Bata University in Zlin
N\'am. T. G. Masaryka 275
Zl\'in,762 72, Czech Republic
;
    'Ne\<cas, Marek' .
;
Department of Chemistry
Faculty of Science
Masaryk University
Kamenice 5
Brno-Bohunice, 625 00, Czech Republic
;
    'V\'icha, Robert' .
;
Department of Chemistry
Faculty of Technology
Tomas Bata University in Zlin
N\'am. T. G. Masaryka 275
Zl\'in,762 72, Czech Republic
;
data_I
_chemical_name_systematic
;
2-(1-Adamantyl)-1-(3-aminophenyl)ethanol
;
_chemical_name_common     ?
_chemical_formula_moiety     'C18 H25 N O'
_chemical_formula_sum     'C18 H25 N O'
_chemical_formula_iupac     'C18 H25 N O'
_chemical_formula_weight     271.39
_chemical_melting_point     417
_symmetry_cell_setting     orthorhombic
_symmetry_space_group_name_H-M     'P c c n'
_symmetry_space_group_name_Hall     '-P 2ab 2ac'
loop_
    _symmetry_equiv_pos_as_xyz
    'x, y, z'
    '-x+1/2, -y+1/2, z'
    '-x, y+1/2, -z+1/2'
    'x+1/2, -y, -z+1/2'
    '-x, -y, -z'
    'x-1/2, y-1/2, -z'
    'x, -y-1/2, z-1/2'
    '-x-1/2, y, z-1/2'
_cell_length_a     16.4467(7)
_cell_length_b     22.1873(9)
_cell_length_c     8.1033(4)
_cell_angle_alpha     90.00
_cell_angle_beta     90.00
_cell_angle_gamma     90.00
_cell_volume     2957.0(2)
_cell_formula_units_Z     8
_cell_measurement_reflns_used     6715
_cell_measurement_theta_min     2.94
_cell_measurement_theta_max     27.28
_cell_measurement_temperature     120(2)
_exptl_crystal_description     'block'
_exptl_crystal_colour     'colourless'
_exptl_crystal_size_max     0.30
_exptl_crystal_size_mid     0.20
_exptl_crystal_size_min     0.10
_exptl_crystal_density_diffrn     1.219
_exptl_crystal_density_meas     ?
_exptl_crystal_density_method     'not measured'
_exptl_crystal_F_000     1184
_exptl_absorpt_coefficient_mu     0.074
_exptl_absorpt_correction_type     multi-scan
_exptl_absorpt_process_details     '(CrysAlis RED; Oxford Diffraction, 2009)'
_exptl_absorpt_correction_T_min     0.984
_exptl_absorpt_correction_T_max     1.000
_exptl_special_details
;
;
_diffrn_ambient_temperature     120(2)
_diffrn_radiation_type     MoK\a
_diffrn_radiation_wavelength     0.71073
_diffrn_radiation_source     'fine-focus sealed tube'
_diffrn_radiation_monochromator     'graphite'
_diffrn_measurement_device_type     'Kuma KM-4 CCD'
_diffrn_measurement_method     \w
_diffrn_detector_area_resol_mean     0.06
_diffrn_reflns_number     30937
_diffrn_reflns_av_R_equivalents     0.0530
_diffrn_reflns_av_sigmaI/netI     0.0445
_diffrn_reflns_theta_min     2.95
_diffrn_reflns_theta_max     25.00
_diffrn_reflns_theta_full     25.00
_diffrn_measured_fraction_theta_max     0.999
_diffrn_measured_fraction_theta_full     0.999
_diffrn_reflns_limit_h_min     -18
_diffrn_reflns_limit_h_max     19
_diffrn_reflns_limit_k_min     -26
_diffrn_reflns_limit_k_max     26
_diffrn_reflns_limit_l_min     -8
_diffrn_reflns_limit_l_max     9
_diffrn_standards_number     0
_diffrn_standards_interval_count     .
_diffrn_standards_interval_time     .
_diffrn_standards_decay_%     ?
_refine_special_details
;
Refinement of <i>F</i>^2^ against ALL reflections. The weighted <i>R</i>-factor
<i>wR</i> and goodness of fit <i>S</i> are based on <i>F</i>^2^, conventional
<i>R</i>-factors <i>R</i> are based on <i>F</i>, with <i>F</i> set to zero for
negative <i>F</i>^2^. The threshold expression of <i>F</i>^2^ >
2\s(<i>F</i>^2^) is used only for calculating <i>R</i>-factors(gt) <i>etc</i>.
and is not relevant to the choice of reflections for refinement.
<i>R</i>-factors based on <i>F</i>^2^ are statistically about twice as large
as those based on <i>F</i>, and <i>R</i>- factors based on ALL data will be
even larger.
;
_reflns_number_total     2602
_reflns_number_gt     1716
_reflns_threshold_expression     I>2\s(I)
_refine_ls_structure_factor_coef     Fsqd
_refine_ls_matrix_type     full
_refine_ls_R_factor_all     0.0564
_refine_ls_R_factor_gt     0.0318
_refine_ls_wR_factor_gt     0.0650
_refine_ls_wR_factor_ref     0.0679
_refine_ls_goodness_of_fit_ref     0.850
_refine_ls_restrained_S_all     0.850
_refine_ls_number_reflns     2602
_refine_ls_number_parameters     190
_refine_ls_number_restraints     0
_refine_ls_hydrogen_treatment     mixed
_refine_ls_weighting_scheme     calc
_refine_ls_weighting_details
                 'calc w=1/[\s^2^(Fo^2^)+(0.0369P)^2^] where P=(Fo^2^+2Fc^2^)/3'
_atom_sites_solution_hydrogens     geom
_atom_sites_solution_primary     direct
_atom_sites_solution_secondary     difmap
_refine_ls_shift/su_max     0.001
_refine_ls_shift/su_mean     0.000
_refine_diff_density_max     0.144
_refine_diff_density_min     -0.153
_refine_ls_extinction_method     none
_refine_ls_extinction_coef     ?
loop_
    _atom_type_symbol
    _atom_type_description
    _atom_type_scat_dispersion_real
    _atom_type_scat_dispersion_imag
    _atom_type_scat_source
    'C' 'C' 0.0033 0.0016
                         'International Tables Vol C Tables 4.2.6.8 and 6.1.1.4'
    'H' 'H' 0.0000 0.0000
                         'International Tables Vol C Tables 4.2.6.8 and 6.1.1.4'
    'N' 'N' 0.0061 0.0033
                         'International Tables Vol C Tables 4.2.6.8 and 6.1.1.4'
    'O' 'O' 0.0106 0.0060
                         'International Tables Vol C Tables 4.2.6.8 and 6.1.1.4'
_computing_data_collection     'CrysAlis CCD (Oxford Diffraction, 2009)'
_computing_cell_refinement     'CrysAlis RED (Oxford Diffraction, 2009)'
_computing_data_reduction     'CrysAlis RED (Oxford Diffraction, 2009)'
_computing_structure_solution     'SHELXS97 (Sheldrick, 2008)'
_computing_structure_refinement     'SHELXL97 (Sheldrick, 2008)'
_computing_molecular_graphics
             'ORTEP-3 (Farrugia, 1997) and Mercury (Macrae <i>et al.</i>, 2008)'
_computing_publication_material     'SHELXL97 (Sheldrick, 2008)'
loop_
    _atom_site_type_symbol
    _atom_site_label
    _atom_site_fract_x
    _atom_site_fract_y
    _atom_site_fract_z
    _atom_site_U_iso_or_equiv
    _atom_site_adp_type
    _atom_site_calc_flag
    _atom_site_refinement_flags
    _atom_site_occupancy
    _atom_site_symmetry_multiplicity
    _atom_site_disorder_assembly
    _atom_site_disorder_group
    O O1 0.36193(5) 0.68130(4) 0.21617(11) 0.0266(2) Uani d . 1 1 . .
    H H1A 0.3139 0.6810 0.2513 0.040 Uiso calc R 1 1 . .
    N N1 0.30745(7) 0.68654(6) 0.83127(16) 0.0257(3) Uani d . 1 1 . .
    C C1 0.54376(8) 0.63700(5) 0.11634(15) 0.0185(3) Uani d . 1 1 . .
    C C2 0.53840(8) 0.57371(6) 0.04034(16) 0.0240(3) Uani d . 1 1 . .
    H H2A 0.5560 0.5434 0.1227 0.029 Uiso calc R 1 1 . .
    H H2B 0.4813 0.5649 0.0102 0.029 Uiso calc R 1 1 . .
    C C3 0.59193(8) 0.56895(6) -0.11291(17) 0.0271(4) Uani d . 1 1 . .
    H H3 0.5875 0.5274 -0.1599 0.033 Uiso calc R 1 1 . .
    C C4 0.68033(8) 0.58181(6) -0.06886(18) 0.0290(4) Uani d . 1 1 . .
    H H4A 0.6998 0.5519 0.0127 0.035 Uiso calc R 1 1 . .
    H H4B 0.7147 0.5785 -0.1688 0.035 Uiso calc R 1 1 . .
    C C5 0.68711(8) 0.64514(6) 0.00313(17) 0.0258(3) Uani d . 1 1 . .
    H H5 0.7450 0.6536 0.0332 0.031 Uiso calc R 1 1 . .
    C C6 0.65776(8) 0.69158(6) -0.12231(18) 0.0281(4) Uani d . 1 1 . .
    H H6A 0.6923 0.6900 -0.2222 0.034 Uiso calc R 1 1 . .
    H H6B 0.6619 0.7326 -0.0746 0.034 Uiso calc R 1 1 . .
    C C7 0.56932(8) 0.67818(6) -0.16850(17) 0.0254(3) Uani d . 1 1 . .
    H H7 0.5503 0.7082 -0.2519 0.030 Uiso calc R 1 1 . .
    C C8 0.51604(8) 0.68229(6) -0.01404(15) 0.0228(3) Uani d . 1 1 . .
    H H8A 0.5191 0.7236 0.0319 0.027 Uiso calc R 1 1 . .
    H H8B 0.4587 0.6741 -0.0440 0.027 Uiso calc R 1 1 . .
    C C9 0.56360(8) 0.61470(6) -0.24141(16) 0.0282(4) Uani d . 1 1 . .
    H H9A 0.5067 0.6060 -0.2737 0.034 Uiso calc R 1 1 . .
    H H9B 0.5981 0.6118 -0.3412 0.034 Uiso calc R 1 1 . .
    C C10 0.63360(8) 0.64953(6) 0.15736(17) 0.0242(3) Uani d . 1 1 . .
    H H10A 0.6387 0.6904 0.2056 0.029 Uiso calc R 1 1 . .
    H H10B 0.6527 0.6201 0.2405 0.029 Uiso calc R 1 1 . .
    C C11 0.49559(8) 0.64112(6) 0.27851(16) 0.0226(3) Uani d . 1 1 . .
    H H11A 0.5205 0.6125 0.3574 0.027 Uiso calc R 1 1 . .
    H H11B 0.5039 0.6821 0.3238 0.027 Uiso calc R 1 1 . .
    C C12 0.40426(8) 0.62906(6) 0.27706(16) 0.0221(3) Uani d . 1 1 . .
    H H12 0.3932 0.5945 0.2009 0.027 Uiso calc R 1 1 . .
    C C13 0.37566(8) 0.61198(6) 0.44839(16) 0.0197(3) Uani d . 1 1 . .
    C C14 0.35838(7) 0.65598(6) 0.56444(16) 0.0199(3) Uani d . 1 1 . .
    H H14 0.3645 0.6972 0.5356 0.024 Uiso calc R 1 1 . .
    C C15 0.33224(7) 0.64093(6) 0.72247(17) 0.0209(3) Uani d . 1 1 . .
    C C16 0.32485(8) 0.58040(6) 0.76474(17) 0.0250(3) Uani d . 1 1 . .
    H H16 0.3071 0.5694 0.8721 0.030 Uiso calc R 1 1 . .
    C C17 0.34335(8) 0.53647(6) 0.65039(18) 0.0277(4) Uani d . 1 1 . .
    H H17 0.3390 0.4952 0.6804 0.033 Uiso calc R 1 1 . .
    C C18 0.36811(8) 0.55162(6) 0.49282(17) 0.0259(3) Uani d . 1 1 . .
    H H18 0.3800 0.5209 0.4149 0.031 Uiso calc R 1 1 . .
    H H1B 0.3144(9) 0.6768(6) 0.942(2) 0.045(5) Uiso d . 1 1 . .
    H H1C 0.3315(8) 0.7235(7) 0.8081(17) 0.033(4) Uiso d . 1 1 . .
loop_
    _atom_site_aniso_label
    _atom_site_aniso_U_11
    _atom_site_aniso_U_22
    _atom_site_aniso_U_33
    _atom_site_aniso_U_12
    _atom_site_aniso_U_13
    _atom_site_aniso_U_23
    O1 0.0216(5) 0.0341(5) 0.0241(6) 0.0052(4) 0.0027(5) 0.0062(5)
    N1 0.0280(7) 0.0324(8) 0.0166(8) 0.0026(6) 0.0010(6) 0.0003(6)
    C1 0.0189(8) 0.0208(7) 0.0158(8) 0.0003(6) 0.0010(6) -0.0002(6)
    C2 0.0250(8) 0.0223(7) 0.0247(8) -0.0017(6) 0.0019(6) 0.0005(6)
    C3 0.0303(8) 0.0224(7) 0.0286(9) -0.0005(6) 0.0046(7) -0.0073(7)
    C4 0.0272(9) 0.0322(8) 0.0276(9) 0.0082(6) 0.0086(7) 0.0036(7)
    C5 0.0160(7) 0.0359(8) 0.0257(9) -0.0040(6) -0.0009(6) 0.0016(7)
    C6 0.0296(9) 0.0280(8) 0.0268(9) -0.0056(6) 0.0071(7) 0.0018(7)
    C7 0.0270(8) 0.0281(8) 0.0210(8) 0.0034(6) 0.0015(6) 0.0073(7)
    C8 0.0212(7) 0.0241(7) 0.0230(8) 0.0027(6) -0.0003(6) 0.0011(6)
    C9 0.0255(8) 0.0403(9) 0.0188(8) -0.0011(7) 0.0026(7) -0.0045(7)
    C10 0.0239(8) 0.0267(8) 0.0221(8) 0.0004(6) -0.0040(7) 0.0005(6)
    C11 0.0252(8) 0.0241(7) 0.0185(8) -0.0008(6) -0.0023(6) 0.0001(6)
    C12 0.0229(8) 0.0232(7) 0.0202(8) 0.0023(6) 0.0005(7) -0.0006(6)
    C13 0.0157(7) 0.0256(7) 0.0177(8) -0.0003(6) -0.0007(6) 0.0008(6)
    C14 0.0174(7) 0.0217(7) 0.0206(8) -0.0004(6) -0.0006(6) 0.0044(6)
    C15 0.0153(7) 0.0291(8) 0.0182(8) 0.0010(6) -0.0018(6) 0.0001(6)
    C16 0.0214(8) 0.0331(8) 0.0205(9) -0.0026(6) 0.0009(6) 0.0081(7)
    C17 0.0279(9) 0.0239(8) 0.0315(10) -0.0037(6) -0.0023(7) 0.0070(7)
    C18 0.0277(8) 0.0244(7) 0.0255(9) 0.0005(6) -0.0004(7) -0.0022(7)
_geom_special_details
;
All e.s.d.'s (except the e.s.d. in the dihedral angle between two l.s. planes)
are estimated using the full covariance matrix. The cell e.s.d.'s are taken
into account individually in the estimation of e.s.d.'s in distances, angles
and torsion angles; correlations between e.s.d.'s in cell parameters are only
used when they are defined by crystal symmetry. An approximate (isotropic)
treatment of cell e.s.d.'s is used for estimating e.s.d.'s involving l.s.
planes.
;
loop_
    _geom_bond_atom_site_label_1
    _geom_bond_atom_site_label_2
    _geom_bond_site_symmetry_2
    _geom_bond_distance
    _geom_bond_publ_flag
    O1 C12 . 1.4393(14) ?
    O1 H1A . 0.8400 ?
    N1 C15 . 1.4027(17) ?
    N1 H1C . 0.930(14) ?
    N1 H1B . 0.934(16) ?
    C1 C8 . 1.5277(16) ?
    C1 C2 . 1.5360(16) ?
    C1 C11 . 1.5373(17) ?
    C1 C10 . 1.5397(18) ?
    C2 C3 . 1.5258(17) ?
    C2 H2A . 0.9900 ?
    C2 H2B . 0.9900 ?
    C3 C4 . 1.5240(18) ?
    C3 C9 . 1.5271(18) ?
    C3 H3 . 1.0000 ?
    C4 C5 . 1.5254(18) ?
    C4 H4A . 0.9900 ?
    C4 H4B . 0.9900 ?
    C5 C6 . 1.5258(18) ?
    C5 C10 . 1.5317(18) ?
    C5 H5 . 1.0000 ?
    C6 C7 . 1.5311(18) ?
    C6 H6A . 0.9900 ?
    C6 H6B . 0.9900 ?
    C7 C9 . 1.5302(18) ?
    C7 C8 . 1.5305(17) ?
    C7 H7 . 1.0000 ?
    C8 H8A . 0.9900 ?
    C8 H8B . 0.9900 ?
    C9 H9A . 0.9900 ?
    C9 H9B . 0.9900 ?
    C10 H10A . 0.9900 ?
    C10 H10B . 0.9900 ?
    C11 C12 . 1.5257(18) ?
    C11 H11A . 0.9900 ?
    C11 H11B . 0.9900 ?
    C12 C13 . 1.5141(17) ?
    C12 H12 . 1.0000 ?
    C13 C14 . 1.3850(17) ?
    C13 C18 . 1.3923(17) ?
    C14 C15 . 1.3915(18) ?
    C14 H14 . 0.9500 ?
    C15 C16 . 1.3912(17) ?
    C16 C17 . 1.3789(19) ?
    C16 H16 . 0.9500 ?
    C17 C18 . 1.3817(18) ?
    C17 H17 . 0.9500 ?
    C18 H18 . 0.9500 ?
loop_
    _geom_angle_atom_site_label_1
    _geom_angle_atom_site_label_2
    _geom_angle_atom_site_label_3
    _geom_angle_site_symmetry_1
    _geom_angle_site_symmetry_3
    _geom_angle
    _geom_angle_publ_flag
    C12 O1 H1A . . 109.5 ?
    C15 N1 H1C . . 112.7(9) ?
    C15 N1 H1B . . 113.8(9) ?
    H1C N1 H1B . . 110.3(13) ?
    C8 C1 C2 . . 107.88(10) ?
    C8 C1 C11 . . 113.47(10) ?
    C2 C1 C11 . . 111.57(10) ?
    C8 C1 C10 . . 108.48(10) ?
    C2 C1 C10 . . 107.86(10) ?
    C11 C1 C10 . . 107.42(10) ?
    C3 C2 C1 . . 110.89(10) ?
    C3 C2 H2A . . 109.5 ?
    C1 C2 H2A . . 109.5 ?
    C3 C2 H2B . . 109.5 ?
    C1 C2 H2B . . 109.5 ?
    H2A C2 H2B . . 108.1 ?
    C2 C3 C4 . . 110.29(11) ?
    C2 C3 C9 . . 109.45(11) ?
    C4 C3 C9 . . 109.04(11) ?
    C2 C3 H3 . . 109.3 ?
    C4 C3 H3 . . 109.3 ?
    C9 C3 H3 . . 109.3 ?
    C5 C4 C3 . . 109.38(11) ?
    C5 C4 H4A . . 109.8 ?
    C3 C4 H4A . . 109.8 ?
    C5 C4 H4B . . 109.8 ?
    C3 C4 H4B . . 109.8 ?
    H4A C4 H4B . . 108.2 ?
    C6 C5 C4 . . 110.13(11) ?
    C6 C5 C10 . . 108.59(11) ?
    C4 C5 C10 . . 109.19(11) ?
    C6 C5 H5 . . 109.6 ?
    C4 C5 H5 . . 109.6 ?
    C10 C5 H5 . . 109.6 ?
    C5 C6 C7 . . 109.41(11) ?
    C5 C6 H6A . . 109.8 ?
    C7 C6 H6A . . 109.8 ?
    C5 C6 H6B . . 109.8 ?
    C7 C6 H6B . . 109.8 ?
    H6A C6 H6B . . 108.2 ?
    C6 C7 C9 . . 109.36(11) ?
    C6 C7 C8 . . 109.41(11) ?
    C9 C7 C8 . . 109.60(10) ?
    C6 C7 H7 . . 109.5 ?
    C9 C7 H7 . . 109.5 ?
    C8 C7 H7 . . 109.5 ?
    C1 C8 C7 . . 110.82(10) ?
    C1 C8 H8A . . 109.5 ?
    C7 C8 H8A . . 109.5 ?
    C1 C8 H8B . . 109.5 ?
    C7 C8 H8B . . 109.5 ?
    H8A C8 H8B . . 108.1 ?
    C3 C9 C7 . . 109.26(11) ?
    C3 C9 H9A . . 109.8 ?
    C7 C9 H9A . . 109.8 ?
    C3 C9 H9B . . 109.8 ?
    C7 C9 H9B . . 109.8 ?
    H9A C9 H9B . . 108.3 ?
    C5 C10 C1 . . 111.33(11) ?
    C5 C10 H10A . . 109.4 ?
    C1 C10 H10A . . 109.4 ?
    C5 C10 H10B . . 109.4 ?
    C1 C10 H10B . . 109.4 ?
    H10A C10 H10B . . 108.0 ?
    C12 C11 C1 . . 119.36(11) ?
    C12 C11 H11A . . 107.5 ?
    C1 C11 H11A . . 107.5 ?
    C12 C11 H11B . . 107.5 ?
    C1 C11 H11B . . 107.5 ?
    H11A C11 H11B . . 107.0 ?
    O1 C12 C13 . . 111.45(10) ?
    O1 C12 C11 . . 109.72(10) ?
    C13 C12 C11 . . 110.04(11) ?
    O1 C12 H12 . . 108.5 ?
    C13 C12 H12 . . 108.5 ?
    C11 C12 H12 . . 108.5 ?
    C14 C13 C18 . . 118.96(12) ?
    C14 C13 C12 . . 120.66(11) ?
    C18 C13 C12 . . 120.37(12) ?
    C13 C14 C15 . . 121.27(12) ?
    C13 C14 H14 . . 119.4 ?
    C15 C14 H14 . . 119.4 ?
    C14 C15 C16 . . 119.03(12) ?
    C14 C15 N1 . . 119.67(12) ?
    C16 C15 N1 . . 121.08(13) ?
    C17 C16 C15 . . 119.84(13) ?
    C17 C16 H16 . . 120.1 ?
    C15 C16 H16 . . 120.1 ?
    C16 C17 C18 . . 120.94(13) ?
    C16 C17 H17 . . 119.5 ?
    C18 C17 H17 . . 119.5 ?
    C17 C18 C13 . . 119.95(13) ?
    C17 C18 H18 . . 120.0 ?
    C13 C18 H18 . . 120.0 ?
loop_
    _geom_hbond_atom_site_label_D
    _geom_hbond_atom_site_label_H
    _geom_hbond_atom_site_label_A
    _geom_hbond_site_symmetry_A
    _geom_hbond_distance_DH
    _geom_hbond_distance_HA
    _geom_hbond_distance_DA
    _geom_hbond_angle_DHA
    O1 H1A N1 8_655 0.84 2.10 2.9400(14) 175.8
    N1 H1C O1 7_576 0.930(15) 2.295(15) 3.2048(16) 166.0(13)
    N1 H1B O1 1_556 0.930(16) 2.357(16) 3.2472(16) 160.1(14)
