# Supplementary material for: 2-(1-Adamant­yl)-1-(3-amino­phen­yl)ethanol
Source: Acta Crystallogr Sect E Struct Rep Online. 2011 Aug 27;67(Pt 9):o2515. doi: 10.1107/S1600536811034763 (PMC3200880; doi:10.1107/S1600536811034763)
Supplement: Supplementary file 2 [file e-67-o2515-Isup2.hkl]

# 
# h,k,l, Fc-squared, Fo-squared, sigma(Fo-squared) and status flag 
# 
data_I
_shelx_title ' v in Pccn' 
_shelx_refln_list_code          4 
_shelx_F_calc_maximum      375.27 
_exptl_crystal_F_000      1184.00 
_reflns_d_resolution_high  0.8410 
 
loop_ 
 _symmetry_equiv_pos_as_xyz 
 'x, y, z' 
 '-x+1/2, -y+1/2, z' 
 '-x, y+1/2, -z+1/2' 
 'x+1/2, -y, -z+1/2' 
 '-x, -y, -z' 
 'x-1/2, y-1/2, -z' 
 'x, -y-1/2, z-1/2' 
 '-x-1/2, y, z-1/2' 
 
_cell_length_a    16.4467 
_cell_length_b    22.1873 
_cell_length_c     8.1033 
_cell_angle_alpha  90.000 
_cell_angle_beta   90.000 
_cell_angle_gamma  90.000 
 
_shelx_F_squared_multiplier     1.000 
 
loop_ 
 _refln_index_h 
 _refln_index_k 
 _refln_index_l 
 _refln_F_squared_calc 
 _refln_F_squared_meas 
 _refln_F_squared_sigma 
 _refln_observed_status 
   4   0   0    51523.22    50151.84    134.27 o 
   6   0   0    47153.66    45263.58    229.70 o 
   8   0   0      497.94      459.61     21.71 o 
  10   0   0     1249.24     1266.82     32.91 o 
  12   0   0       97.89       97.54     24.14 o 
  14   0   0       36.57       35.98     29.15 o 
  16   0   0      849.95      923.23    100.92 o 
  18   0   0      358.99      437.32    100.92 o 
   3   1   0     3285.47     3233.30     18.75 o 
   5   1   0    30408.74    29185.55    140.82 o 
   7   1   0     3499.70     3728.98     26.60 o 
   9   1   0      134.17      128.69     12.09 o 
  11   1   0      260.39      271.86     21.46 o 
  13   1   0       76.90       53.13     18.61 o 
  15   1   0        7.33        7.29     53.51 o 
  17   1   0        7.75        0.00     61.73 o 
  19   1   0       78.61      156.98     71.35 o 
   2   2   0        4.17        3.87      7.53 o 
   4   2   0      721.13      696.16     14.79 o 
   6   2   0     2637.05     2578.36     25.11 o 
   8   2   0      115.35      146.69     15.17 o 
  10   2   0       23.89       31.60     15.57 o 
  12   2   0        6.75       10.74     20.35 o 
  14   2   0      783.70      679.36     25.38 o 
  16   2   0      200.24      212.94     59.95 o 
  18   2   0      150.05       99.41     64.59 o 
   1   3   0      243.82      264.23      9.52 o 
   3   3   0       63.29       60.43      8.74 o 
   5   3   0    16657.97    16720.69     54.45 o 
   7   3   0     1709.70     1702.26     23.07 o 
   9   3   0     1722.07     1704.05     27.73 o 
  11   3   0       81.90       66.62     17.60 o 
  13   3   0      170.69      154.14     23.14 o 
  15   3   0      340.36      279.43     58.13 o 
  17   3   0        1.54       27.93     56.26 o 
  19   3   0      686.78      759.67     83.35 o 
   0   4   0   140824.94   137739.41    214.19 o 
   2   4   0     4876.56     4666.64     26.83 o 
   4   4   0     1752.21     1749.79     20.01 o 
   6   4   0     1156.53     1243.77     19.39 o 
   8   4   0       82.08       94.35     14.58 o 
  10   4   0       69.29       58.09     16.47 o 
  12   4   0        4.02        2.16     20.74 o 
  14   4   0       89.49       76.21     22.90 o 
  16   4   0      850.12      742.35     71.35 o 
  18   4   0        0.54       27.55     60.39 o 
   1   5   0        0.61       22.09     10.70 o 
   3   5   0       84.13       75.19     12.63 o 
   5   5   0       93.28      107.53     13.38 o 
   7   5   0      952.59      965.87     19.48 o 
   9   5   0      449.24      478.95     18.60 o 
  11   5   0      198.82      203.62     18.89 o 
  13   5   0      602.80      540.03     25.67 o 
  15   5   0      300.48      221.50     45.92 o 
  17   5   0      279.17      260.89     63.64 o 
  19   5   0      238.34      195.26     65.72 o 
   0   6   0    18976.40    18239.82    224.72 o 
   2   6   0       83.92       83.40     13.31 o 
   4   6   0     1074.78     1027.48     17.46 o 
   6   6   0     5300.78     5243.13     36.24 o 
   8   6   0     1586.62     1546.55     24.93 o 
  10   6   0      791.13      831.28     23.15 o 
  12   6   0        1.43        5.85     18.44 o 
  14   6   0     2761.65     2734.15     43.99 o 
  16   6   0      149.21      135.71     45.77 o 
  18   6   0      342.62      286.51     67.44 o 
   1   7   0     4142.84     3868.41     26.92 o 
   3   7   0      296.59      303.76     13.85 o 
   5   7   0     3456.98     3348.14     31.00 o 
   7   7   0     1413.68     1435.31     23.62 o 
   9   7   0      543.60      531.83     20.32 o 
  11   7   0      118.30      137.55     19.03 o 
  13   7   0     1610.21     1534.59     31.73 o 
  15   7   0       25.52       24.11     42.90 o 
  17   7   0       45.00      112.01     63.42 o 
   0   8   0    18343.41    18522.98     92.85 o 
   2   8   0     1958.48     1943.67     23.20 o 
   4   8   0      655.64      575.81     15.10 o 
   6   8   0     3908.68     3815.34     34.04 o 
   8   8   0      253.79      242.63     17.45 o 
  10   8   0      127.18      150.56     18.95 o 
  12   8   0        0.52        5.07     19.42 o 
  14   8   0      120.26      122.83     23.61 o 
  16   8   0       42.10       29.73     45.16 o 
  18   8   0      768.94      868.02     81.80 o 
   1   9   0      111.97      102.60     13.11 o 
   3   9   0     2962.85     2941.64     29.92 o 
   5   9   0        1.04        1.78     11.37 o 
   7   9   0       10.03       11.88     16.32 o 
   9   9   0      160.40      149.59     18.65 o 
  11   9   0      662.85      656.17     24.85 o 
  13   9   0     2096.04     2005.38     36.19 o 
  15   9   0     2097.21     1978.96     74.54 o 
  17   9   0      644.93      692.56     61.08 o 
   0  10   0     1920.52     1959.48     36.44 o 
   2  10   0       36.33       28.96     14.01 o 
   4  10   0      279.07      270.05     16.29 o 
   6  10   0      403.44      419.56     19.11 o 
   8  10   0      611.18      607.99     23.78 o 
  10  10   0      246.68      243.70     21.05 o 
  12  10   0        0.92        9.16     20.69 o 
  14  10   0       33.75       55.40     21.99 o 
  16  10   0       37.61       44.00     44.35 o 
  18  10   0       24.69        0.00     68.68 o 
   1  11   0      771.62      840.79     20.42 o 
   3  11   0      348.79      397.35     18.67 o 
   5  11   0       29.30       34.01     13.47 o 
   7  11   0      595.00      632.07     22.39 o 
   9  11   0      219.15      220.99     22.03 o 
  11  11   0     1184.51     1216.37     32.16 o 
  13  11   0      124.00      107.89     21.97 o 
  15  11   0      334.47      246.35     42.70 o 
  17  11   0        0.02        0.00     50.64 o 
   0  12   0       24.91       16.78     22.33 o 
   2  12   0      547.21      548.98     19.68 o 
   4  12   0      278.41      293.28     18.79 o 
   6  12   0      515.67      509.84     21.53 o 
   8  12   0      379.15      393.21     22.63 o 
  10  12   0       13.39       13.06     21.51 o 
  12  12   0       11.70       30.00     23.09 o 
  14  12   0       46.88       41.89     23.11 o 
  16  12   0       51.81       67.46     47.64 o 
   1  13   0      347.85      290.11     18.65 o 
   3  13   0       10.99       26.98     17.63 o 
   5  13   0       80.34       63.64     19.79 o 
   7  13   0      132.01      107.15     20.20 o 
   9  13   0      182.26      172.29     23.43 o 
  11  13   0      102.67      123.66     23.28 o 
  13  13   0      726.27      745.92     31.19 o 
  15  13   0      345.87      289.01     43.41 o 
  17  13   0       19.55        0.00     62.97 o 
   0  14   0       80.34       98.95     27.02 o 
   2  14   0        7.96        6.20     17.63 o 
   4  14   0      649.19      624.12     23.75 o 
   6  14   0      186.18      199.41     23.20 o 
   8  14   0      475.93      490.07     24.45 o 
  10  14   0      227.09      248.45     25.60 o 
  12  14   0      149.18      174.58     24.12 o 
  14  14   0     1873.16     1928.92     42.87 o 
  16  14   0      177.50      188.94     46.86 o 
   1  15   0     2009.66     1996.61     32.22 o 
   3  15   0        5.91        1.69     20.27 o 
   5  15   0     1484.12     1482.85     33.37 o 
   7  15   0      325.56      323.73     25.55 o 
   9  15   0      118.40      120.09     22.10 o 
  11  15   0     1656.27     1692.75     38.57 o 
  13  15   0      611.68      696.68     32.89 o 
  15  15   0      978.84      959.92     55.32 o 
   0  16   0     4294.57     4321.09     80.03 o 
   2  16   0     1015.27      965.69     27.55 o 
   4  16   0        0.85        0.00     23.21 o 
   6  16   0      291.20      281.42     24.96 o 
   8  16   0       80.14       80.24     23.70 o 
  10  16   0      283.46      280.08     27.80 o 
  12  16   0        0.66       12.75     27.37 o 
  14  16   0       11.32       34.67     30.78 o 
   1  17   0      252.76      272.90     23.42 o 
   3  17   0      910.29      883.37     28.74 o 
   5  17   0        0.12       12.42     22.44 o 
   7  17   0      209.77      182.92     25.97 o 
   9  17   0     1403.64     1458.99     37.65 o 
  11  17   0       12.71        0.00     26.04 o 
  13  17   0       81.29       93.27     29.08 o 
   0  18   0     3753.52     3758.99     60.82 o 
   2  18   0      209.63      187.29     24.65 o 
   4  18   0      185.10      166.56     26.30 o 
   6  18   0     2980.58     3088.39     48.85 o 
   8  18   0     1102.94     1104.40     38.20 o 
  10  18   0       47.83       45.57     28.06 o 
  12  18   0      745.44      812.33     39.92 o 
  14  18   0      804.35      912.18     56.53 o 
   1  19   0        2.20        0.00     21.09 o 
   3  19   0      203.80      183.56     27.12 o 
   5  19   0      374.74      350.52     28.60 o 
   7  19   0       73.13       71.66     26.70 o 
   9  19   0      112.10      100.58     27.23 o 
  11  19   0      367.17      369.31     39.46 o 
  13  19   0      229.06      222.16     38.14 o 
   0  20   0      491.64      514.35     37.84 o 
   2  20   0      634.55      604.57     31.05 o 
   4  20   0      182.70      179.15     28.21 o 
   6  20   0      469.93      443.48     31.08 o 
   8  20   0      768.25      767.21     36.22 o 
  10  20   0      104.03       66.52     31.70 o 
  12  20   0      179.54      144.84     35.19 o 
   1  21   0      245.75      261.47     24.52 o 
   3  21   0       29.75       20.71     27.46 o 
   5  21   0      576.89      539.01     32.19 o 
   7  21   0       37.53       44.58     28.39 o 
   9  21   0      243.93      262.16     34.24 o 
  11  21   0      148.38      150.90     39.45 o 
   0  22   0     1205.62     1245.25     48.66 o 
   2  22   0        0.11        0.00     27.05 o 
   4  22   0      206.47      153.75     30.50 o 
   6  22   0     1009.12     1021.30     41.87 o 
   8  22   0       92.30       61.31     29.13 o 
  10  22   0       54.90       39.45     33.13 o 
   1  23   0        7.42        2.13     25.38 o 
   3  23   0        0.41        2.14     26.40 o 
   5  23   0        2.49        6.73     29.40 o 
   7  23   0       14.92        7.51     30.95 o 
   9  23   0       31.71       16.74     34.66 o 
   0  24   0     1037.25     1185.83     50.80 o 
   2  24   0       36.07       49.42     29.85 o 
   4  24   0        0.00       10.73     33.01 o 
   6  24   0      245.45      227.66     34.28 o 
   8  24   0      145.13       99.02     35.00 o 
   1  25   0       84.23       78.24     28.57 o 
   3  25   0      391.37      461.15     35.15 o 
   5  25   0       23.28       65.02     31.06 o 
   0  26   0      739.62      967.64     74.99 o 
   2  26   0      286.82      331.17     36.53 o 
   1   1   1     6556.33     4995.83     63.52 o 
   2   1   1       67.33       80.06      7.64 o 
   3   1   1     2664.63     2650.89     16.61 o 
   4   1   1    15938.44    15670.60     70.10 o 
   5   1   1     7627.80     7414.25     34.51 o 
   6   1   1      685.10      705.40     10.59 o 
   7   1   1     6343.95     6191.67     44.18 o 
   8   1   1     6397.02     6405.12     26.29 o 
   9   1   1     1439.39     1495.98     15.55 o 
  10   1   1       40.09       43.60      9.96 o 
  11   1   1     1285.13     1159.06     18.47 o 
  12   1   1        0.01       13.90     18.96 o 
  13   1   1      614.51      581.51     24.27 o 
  14   1   1        0.26        0.00     20.36 o 
  15   1   1      423.45      413.56     24.72 o 
  16   1   1      364.02      323.74     24.23 o 
  17   1   1        4.42        0.97     40.03 o 
  18   1   1       37.35       37.93     43.26 o 
  19   1   1       26.53       75.29     44.85 o 
   1   2   1       47.23       60.38      7.41 o 
   2   2   1    65347.68    64485.42    129.14 o 
   3   2   1    12144.47    12153.73     33.64 o 
   4   2   1        0.70        0.00      7.62 o 
   5   2   1     4060.42     3964.33     21.06 o 
   6   2   1       90.85       71.35      7.45 o 
   7   2   1     7112.41     7338.54     33.95 o 
   8   2   1     3643.47     3582.32     19.41 o 
   9   2   1     9435.03     9312.96     36.56 o 
  10   2   1      508.66      479.87     13.71 o 
  11   2   1     2388.12     2464.95     25.46 o 
  12   2   1        5.32       14.54     20.35 o 
  13   2   1      240.18      216.18     23.40 o 
  14   2   1      108.24       86.47     21.52 o 
  15   2   1      249.07      219.25     22.46 o 
  16   2   1       17.36       10.11     21.78 o 
  17   2   1      300.79      300.42     45.40 o 
  18   2   1      129.51      123.67     43.49 o 
  19   2   1        0.97        0.00     47.81 o 
   1   3   1    10113.65     9908.59     22.37 o 
   2   3   1     3091.91     2989.83     16.62 o 
   3   3   1     1930.46     1857.93     13.18 o 
   4   3   1     4337.45     4316.90     23.50 o 
   5   3   1     4913.34     4793.14     20.65 o 
   6   3   1      800.22      760.83     11.69 o 
   7   3   1       38.56       34.20      7.58 o 
   8   3   1        5.31       16.58      7.66 o 
   9   3   1      970.15     1067.71     15.24 o 
  10   3   1       50.24       51.93     10.66 o 
  11   3   1       29.72       22.08     11.66 o 
  12   3   1      822.72      812.48     25.80 o 
  13   3   1       93.20       97.26     21.08 o 
  14   3   1      295.25      262.23     24.76 o 
  15   3   1       49.14       22.09     22.72 o 
  16   3   1      263.78      188.57     23.68 o 
  17   3   1        7.34       24.75     43.15 o 
  18   3   1        5.34       27.85     43.81 o 
  19   3   1       62.37      105.81     47.65 o 
   1   4   1     2196.68     2038.69     12.16 o 
   2   4   1     2588.16     2496.96     15.82 o 
   3   4   1     1447.29     1449.55     12.78 o 
   4   4   1       56.99       41.81      7.94 o 
   5   4   1      498.10      516.23     10.45 o 
   6   4   1        2.99        6.45      8.02 o 
   7   4   1     3554.05     3468.62     20.65 o 
   8   4   1      560.71      593.43     12.51 o 
   9   4   1      379.06      389.91     12.10 o 
  10   4   1        1.37        0.00     11.04 o 
  11   4   1       26.81       22.99     12.18 o 
  12   4   1      118.01      117.99     19.69 o 
  13   4   1      146.93      177.20     22.04 o 
  14   4   1      467.42      480.76     26.89 o 
  15   4   1        0.10        0.00     22.28 o 
  16   4   1      250.34      198.52     26.33 o 
  17   4   1        0.71       25.25     40.83 o 
  18   4   1       72.13       51.45     43.00 o 
  19   4   1       30.27       16.55     43.52 o 
   1   5   1     1116.36     1095.76     12.15 o 
   2   5   1       26.23       29.26      8.49 o 
   3   5   1       39.27       34.71      7.26 o 
   4   5   1      616.54      584.13     10.73 o 
   5   5   1        3.81       10.76      7.64 o 
   6   5   1      221.34      185.72      9.29 o 
   7   5   1     1030.91     1056.69     13.68 o 
   8   5   1     3468.67     3522.17     22.47 o 
   9   5   1      573.82      607.29     13.96 o 
  10   5   1       49.32       36.05     11.71 o 
  11   5   1        1.18        2.96     12.38 o 
  12   5   1      685.27      676.44     22.11 o 
  13   5   1      137.66      131.63     21.18 o 
  14   5   1       36.46       51.44     23.23 o 
  15   5   1      356.24      312.14     26.19 o 
  16   5   1        5.42        0.00     24.11 o 
  17   5   1       17.90       32.21     37.59 o 
  18   5   1        2.28        1.94     37.54 o 
  19   5   1        4.15       20.62     45.14 o 
   1   6   1     7389.79     7425.01     30.52 o 
   2   6   1       67.05       83.00      8.12 o 
   3   6   1      542.99      540.26      9.30 o 
   4   6   1      550.26      522.85      9.46 o 
   5   6   1      180.35      186.45      8.61 o 
   6   6   1      231.81      242.08      9.33 o 
   7   6   1       22.00       24.68      8.52 o 
   8   6   1      198.24      187.08     11.31 o 
   9   6   1      340.08      357.27     13.08 o 
  10   6   1        0.65        2.65     12.02 o 
  11   6   1      721.50      694.06     17.13 o 
  12   6   1      134.70      138.67     18.07 o 
  13   6   1        1.24        4.38     19.74 o 
  14   6   1     1145.07     1132.72     29.81 o 
  15   6   1       79.23       78.23     22.68 o 
  16   6   1       58.34       54.87     22.70 o 
  17   6   1      112.97       92.62     38.02 o 
  18   6   1       58.25       38.67     35.48 o 
   1   7   1     3843.70     3858.44     21.81 o 
   2   7   1     2183.75     2281.71     15.51 o 
   3   7   1       77.94       89.57      7.61 o 
   4   7   1      363.84      353.97      9.02 o 
   5   7   1      167.84      151.24      7.96 o 
   6   7   1      737.03      748.81     12.13 o 
   7   7   1       96.45       82.05     10.53 o 
   8   7   1     1066.04     1115.23     16.87 o 
   9   7   1       22.95       20.69     11.93 o 
  10   7   1      104.65      113.96     12.86 o 
  11   7   1      309.60      315.68     14.51 o 
  12   7   1      631.92      593.23     21.61 o 
  13   7   1      191.32      179.39     18.92 o 
  14   7   1        1.51       17.78     19.57 o 
  15   7   1      376.01      386.28     26.07 o 
  16   7   1        0.80        0.00     23.61 o 
  17   7   1      120.65      107.51     36.62 o 
  18   7   1       62.43       68.81     37.86 o 
   1   8   1     2542.06     2396.83     18.43 o 
   2   8   1     2648.66     2726.75     19.20 o 
   3   8   1      102.40      106.77      8.25 o 
   4   8   1      397.73      397.18      9.64 o 
   5   8   1      237.68      266.25      9.01 o 
   6   8   1      304.30      287.97     11.36 o 
   7   8   1       11.42        7.47     10.18 o 
   8   8   1      432.58      433.84     13.80 o 
   9   8   1      130.56      129.55     13.17 o 
  10   8   1       16.83       17.85     13.05 o 
  11   8   1       48.00       57.06     13.81 o 
  12   8   1      296.22      308.04     19.15 o 
  13   8   1       48.41       36.51     17.62 o 
  14   8   1        5.78        6.67     20.27 o 
  15   8   1      177.11      207.98     24.45 o 
  16   8   1      245.11      230.57     25.81 o 
  17   8   1      104.44      113.60     38.70 o 
  18   8   1        0.39        0.00     38.57 o 
   1   9   1     3375.81     3435.67     22.44 o 
   2   9   1      658.97      737.41     13.67 o 
   3   9   1      230.13      235.61      9.69 o 
   4   9   1        1.87        6.08      8.22 o 
   5   9   1       99.50       92.56      8.43 o 
   6   9   1       61.50       47.74     10.25 o 
   7   9   1      520.45      533.13     13.86 o 
   8   9   1       10.42       11.12     12.07 o 
   9   9   1       95.45      107.81     13.16 o 
  10   9   1        5.80        0.99     13.22 o 
  11   9   1      337.32      359.65     16.19 o 
  12   9   1       17.42       15.24     18.18 o 
  13   9   1      275.38      241.07     20.74 o 
  14   9   1       98.13       82.65     20.58 o 
  15   9   1       18.75       13.18     21.99 o 
  16   9   1       51.08       40.47     23.55 o 
  17   9   1       49.82       57.83     38.37 o 
  18   9   1        0.15        0.00     37.71 o 
   1  10   1     1662.85     1870.64     18.42 o 
   2  10   1        4.01        7.83     10.56 o 
   3  10   1        1.17        6.66      9.10 o 
   4  10   1      798.54      826.20     14.15 o 
   5  10   1      255.08      248.59     10.78 o 
   6  10   1      371.35      372.53     12.75 o 
   7  10   1     1621.01     1597.36     19.54 o 
   8  10   1       42.93       49.65     12.55 o 
   9  10   1      148.94      145.86     14.08 o 
  10  10   1       29.68       31.44     13.69 o 
  11  10   1     2315.66     2361.24     26.84 o 
  12  10   1       57.46       59.36     16.43 o 
  13  10   1      157.39      153.40     20.14 o 
  14  10   1      503.31      495.79     23.84 o 
  15  10   1       90.42       85.22     22.65 o 
  16  10   1       29.79       32.75     23.60 o 
  17  10   1       29.04       49.37     36.97 o 
   1  11   1     2650.84     2757.50     21.45 o 
   2  11   1     4204.10     4377.57     26.46 o 
   3  11   1      913.81      985.83     15.05 o 
   4  11   1       59.92       50.44     10.52 o 
   5  11   1      186.38      167.08     10.97 o 
   6  11   1      734.73      741.01     15.72 o 
   7  11   1      943.13      952.27     17.51 o 
   8  11   1     2624.05     2712.00     25.44 o 
   9  11   1        6.26       11.93     13.59 o 
  10  11   1       19.56       26.83     14.17 o 
  11  11   1       57.14       64.47     14.94 o 
  12  11   1     2120.94     2119.80     29.97 o 
  13  11   1      333.88      313.77     21.68 o 
  14  11   1        0.12        2.96     18.86 o 
  15  11   1       12.95        6.04     21.99 o 
  16  11   1        4.39        0.00     22.68 o 
  17  11   1       12.67        8.63     34.74 o 
   1  12   1     1460.31     1455.24     18.01 o 
   2  12   1     2156.06     2287.14     21.59 o 
   3  12   1     1940.21     1957.09     19.66 o 
   4  12   1      215.29      241.33     12.51 o 
   5  12   1      607.28      589.21     16.58 o 
   6  12   1      195.54      200.69     13.77 o 
   7  12   1      761.84      783.69     17.54 o 
   8  12   1       20.10       20.69     13.81 o 
   9  12   1       12.03       17.58     13.54 o 
  10  12   1        3.13        0.00     14.75 o 
  11  12   1       46.70       40.04     15.09 o 
  12  12   1       28.68       36.76     16.98 o 
  13  12   1        0.08        6.25     19.55 o 
  14  12   1      450.09      474.56     25.13 o 
  15  12   1      348.21      397.48     25.05 o 
  16  12   1        6.46        2.91     24.14 o 
  17  12   1       20.26       44.98     35.63 o 
   1  13   1     1052.16     1118.00     17.67 o 
   2  13   1     3482.42     3452.12     25.78 o 
   3  13   1      458.09      450.31     14.13 o 
   4  13   1      134.44      133.95     12.74 o 
   5  13   1       99.94       95.20     14.49 o 
   6  13   1      508.27      483.84     16.26 o 
   7  13   1       14.25       16.66     13.87 o 
   8  13   1      572.90      601.22     17.99 o 
   9  13   1        0.04        1.78     14.54 o 
  10  13   1        8.51        8.05     15.49 o 
  11  13   1        1.41        4.03     15.58 o 
  12  13   1      625.30      653.28     24.34 o 
  13  13   1      873.70      893.75     29.35 o 
  14  13   1       65.93       69.89     22.68 o 
  15  13   1       75.21       78.25     23.20 o 
  16  13   1        2.19       29.97     25.31 o 
   1  14   1      127.11      140.53     13.58 o 
   2  14   1       65.78       81.49     13.39 o 
   3  14   1        0.03        6.79     12.51 o 
   4  14   1      368.27      369.10     15.22 o 
   5  14   1       62.08       63.98     14.98 o 
   6  14   1      161.27      167.31     16.02 o 
   7  14   1       36.12       36.29     15.15 o 
   8  14   1        1.02        0.62     15.99 o 
   9  14   1       73.69       59.73     16.04 o 
  10  14   1      131.19      134.76     17.79 o 
  11  14   1       40.74       40.94     17.16 o 
  12  14   1       18.60       28.54     20.03 o 
  13  14   1       15.52       23.37     23.77 o 
  14  14   1       19.48       43.18     22.97 o 
  15  14   1       78.28      108.34     24.93 o 
  16  14   1       10.24       11.98     25.41 o 
   1  15   1     1325.62     1247.19     20.27 o 
   2  15   1       15.98        6.09     13.90 o 
   3  15   1      283.83      268.96     15.56 o 
   4  15   1       10.25       15.05     15.99 o 
   5  15   1       11.17       14.76     16.23 o 
   6  15   1      532.27      517.50     19.60 o 
   7  15   1       20.59       19.38     16.41 o 
   8  15   1      239.87      225.08     16.88 o 
   9  15   1      220.23      223.54     18.47 o 
  10  15   1        2.52        6.26     16.87 o 
  11  15   1      119.51      113.94     18.28 o 
  12  15   1       24.77       25.60     20.74 o 
  13  15   1      106.42      112.51     23.83 o 
  14  15   1      467.87      517.33     29.50 o 
  15  15   1      112.55      163.39     25.65 o 
   1  16   1      488.58      464.70     17.25 o 
   2  16   1      190.48      237.75     15.82 o 
   3  16   1     3072.36     2966.52     28.15 o 
   4  16   1       21.48       25.04     15.97 o 
   5  16   1       54.20       63.82     16.72 o 
   6  16   1     1169.99     1136.40     23.69 o 
   7  16   1      250.18      267.49     19.57 o 
   8  16   1      125.45      135.64     18.90 o 
   9  16   1      120.21      126.23     19.00 o 
  10  16   1      275.23      289.64     20.47 o 
  11  16   1       99.64      105.06     19.68 o 
  12  16   1      215.29      232.92     24.37 o 
  13  16   1       27.06       44.44     27.63 o 
  14  16   1        1.43       16.37     26.47 o 
  15  16   1      366.84      405.81     30.30 o 
   1  17   1       17.60       26.70     15.16 o 
   2  17   1     3750.88     3649.32     30.53 o 
   3  17   1      589.22      567.08     18.55 o 
   4  17   1       48.97       58.58     17.20 o 
   5  17   1       15.85       15.83     18.10 o 
   6  17   1      365.15      364.07     20.41 o 
   7  17   1        0.90        7.07     18.33 o 
   8  17   1      333.22      356.88     21.38 o 
   9  17   1        1.49        0.00     18.21 o 
  10  17   1       67.41       59.72     19.72 o 
  11  17   1       36.09       40.40     21.38 o 
  12  17   1      639.66      709.65     31.43 o 
  13  17   1      764.34      802.90     34.38 o 
  14  17   1        0.67       11.31     26.96 o 
   1  18   1        2.84       48.30     15.92 o 
   2  18   1      121.27      138.98     16.20 o 
   3  18   1       85.84       96.96     17.85 o 
   4  18   1     1784.10     1804.81     29.29 o 
   5  18   1       62.88       70.54     18.71 o 
   6  18   1      554.46      555.91     21.64 o 
   7  18   1      650.86      636.24     23.67 o 
   8  18   1       52.59       51.73     19.54 o 
   9  18   1        2.74        0.00     20.27 o 
  10  18   1        1.85       10.21     20.12 o 
  11  18   1      240.49      254.40     23.24 o 
  12  18   1      261.09      274.45     28.45 o 
  13  18   1        5.16       10.15     28.12 o 
  14  18   1      323.42      364.46     32.63 o 
   1  19   1     2650.51     2563.95     28.46 o 
   2  19   1      268.91      284.29     18.09 o 
   3  19   1      224.06      256.46     19.79 o 
   4  19   1      151.62      141.38     19.12 o 
   5  19   1       75.78       84.85     19.50 o 
   6  19   1      959.27      977.30     25.26 o 
   7  19   1      295.02      305.58     20.94 o 
   8  19   1      100.47       85.46     19.41 o 
   9  19   1       41.63       44.30     20.19 o 
  10  19   1       88.93       94.25     19.93 o 
  11  19   1      187.10      191.60     22.05 o 
  12  19   1      113.40      149.44     29.15 o 
  13  19   1      120.52      147.64     30.89 o 
   1  20   1      213.48      222.86     17.76 o 
   2  20   1        0.25       14.10     17.11 o 
   3  20   1     1680.77     1594.57     28.57 o 
   4  20   1       16.39        4.17     18.88 o 
   5  20   1      546.41      504.59     23.00 o 
   6  20   1      727.63      693.16     24.06 o 
   7  20   1       13.61       25.39     19.41 o 
   8  20   1      389.68      372.51     21.73 o 
   9  20   1      508.71      477.63     23.34 o 
  10  20   1      168.58      175.94     23.11 o 
  11  20   1      176.92      211.90     24.14 o 
  12  20   1       52.65       54.92     29.22 o 
   1  21   1        0.86        0.00     17.66 o 
   2  21   1      364.78      342.05     21.14 o 
   3  21   1      196.96      193.13     20.67 o 
   4  21   1       36.98       31.69     19.35 o 
   5  21   1      159.25      138.20     21.16 o 
   6  21   1       43.10       50.66     20.16 o 
   7  21   1       12.05       19.05     20.97 o 
   8  21   1       64.19       69.44     20.80 o 
   9  21   1        9.13       18.30     21.62 o 
  10  21   1      121.96      125.48     22.91 o 
  11  21   1        2.98       11.97     22.34 o 
   1  22   1       71.26       55.19     18.21 o 
   2  22   1      140.33      131.47     19.89 o 
   3  22   1        0.00        1.48     20.64 o 
   4  22   1      102.69       82.78     21.01 o 
   5  22   1       26.61       40.96     20.38 o 
   6  22   1      326.48      286.10     23.73 o 
   7  22   1       73.96       91.82     21.97 o 
   8  22   1       19.52       22.84     20.27 o 
   9  22   1        6.33       33.01     22.34 o 
  10  22   1       89.99       80.99     21.82 o 
   1  23   1        9.08       15.14     20.36 o 
   2  23   1       24.81       29.91     21.24 o 
   3  23   1       23.39       14.36     19.90 o 
   4  23   1        7.00        6.43     20.50 o 
   5  23   1        6.84        0.93     20.05 o 
   6  23   1       76.58       81.52     21.20 o 
   7  23   1       14.93       22.29     21.55 o 
   8  23   1       54.57       54.84     22.38 o 
   9  23   1        2.98       10.60     21.55 o 
   1  24   1      399.64      442.59     24.56 o 
   2  24   1      276.82      300.00     22.76 o 
   3  24   1       18.10       32.44     21.07 o 
   4  24   1       62.62       92.98     20.79 o 
   5  24   1        6.33        3.89     20.50 o 
   6  24   1      210.72      167.50     22.59 o 
   7  24   1       60.33       72.56     22.22 o 
   1  25   1      236.48      290.11     23.62 o 
   2  25   1       59.39       66.57     21.58 o 
   3  25   1        0.84        0.00     20.12 o 
   4  25   1        1.70        2.10     21.80 o 
   5  25   1        0.02        7.97     22.12 o 
   1  26   1        0.01       35.51     23.07 o 
   2  26   1       59.18       72.74     22.28 o 
   0   0   2     6541.30     6334.21     57.97 o 
   1   0   2     2762.49     2831.53     26.83 o 
   2   0   2       27.50       27.81     13.57 o 
   3   0   2      593.44      623.29     17.43 o 
   4   0   2     2693.13     2654.12     27.07 o 
   5   0   2     5505.36     5712.12     39.04 o 
   6   0   2       29.46       47.33      6.35 o 
   7   0   2        3.00        9.85      7.77 o 
   8   0   2     1488.33     1405.56     21.85 o 
   9   0   2       63.02       68.53     19.68 o 
  10   0   2        2.41        3.10     18.66 o 
  11   0   2     4968.02     4867.93     56.73 o 
  12   0   2     3349.68     3338.73     50.88 o 
  13   0   2      489.24      425.06     32.09 o 
  14   0   2      667.06      702.44     36.55 o 
  15   0   2     2146.63     2084.01     52.31 o 
  16   0   2       10.94        4.47     34.63 o 
  17   0   2       48.62       51.67     34.49 o 
  18   0   2      780.95      742.01     48.31 o 
  19   0   2       79.61      137.66     43.64 o 
   0   1   2     3846.91     3683.59     21.82 o 
   1   1   2     7611.37     7259.23     37.65 o 
   2   1   2      424.82      438.14     10.84 o 
   3   1   2     1676.69     1806.35     15.57 o 
   4   1   2      408.32      436.25     11.48 o 
   5   1   2     1288.77     1190.56     14.59 o 
   6   1   2        3.86        4.41      5.14 o 
   7   1   2     4865.72     4801.56     25.35 o 
   8   1   2     2496.39     2441.21     18.33 o 
   9   1   2      248.28      240.41     13.07 o 
  10   1   2     2830.20     2780.66     31.01 o 
  11   1   2      487.54      473.38     22.30 o 
  12   1   2     1385.31     1415.55     29.22 o 
  13   1   2     3312.44     3260.65     39.22 o 
  14   1   2       24.86       29.47     20.98 o 
  15   1   2        0.00        0.00     22.77 o 
  16   1   2       86.36      105.34     24.36 o 
  17   1   2        2.75       14.19     24.24 o 
  18   1   2       55.15       42.37     23.82 o 
  19   1   2       17.87       40.73     28.24 o 
   0   2   2     5129.99     4936.47     26.30 o 
   1   2   2      661.52      664.70      9.28 o 
   2   2   2       16.15       13.03      6.59 o 
   3   2   2      478.64      502.63     12.19 o 
   4   2   2     2119.88     2075.65     17.33 o 
   5   2   2       37.45       27.46      5.04 o 
   6   2   2       17.84       34.73      5.94 o 
   7   2   2       37.93       34.73      6.98 o 
   8   2   2      112.75      108.10      7.77 o 
   9   2   2      950.94      938.89     17.46 o 
  10   2   2       79.73       71.37     15.88 o 
  11   2   2      118.71      105.47     17.66 o 
  12   2   2      789.78      735.10     27.14 o 
  13   2   2      289.69      310.75     25.48 o 
  14   2   2       73.51       81.46     22.89 o 
  15   2   2       22.08        0.62     21.93 o 
  16   2   2      126.32      128.93     24.22 o 
  17   2   2        5.92        1.99     24.79 o 
  18   2   2      114.31       92.35     25.66 o 
  19   2   2       49.22       41.91     29.70 o 
   0   3   2       66.62       85.40     11.49 o 
   1   3   2      886.98      876.00     10.40 o 
   2   3   2       62.32       66.17      6.82 o 
   3   3   2     1133.20     1167.21      9.63 o 
   4   3   2      388.28      398.11      7.61 o 
   5   3   2       85.00       87.44      6.73 o 
   6   3   2     1132.30     1113.97     11.60 o 
   7   3   2     3510.81     3580.34     21.67 o 
   8   3   2      206.84      201.82      9.15 o 
   9   3   2     2139.33     2110.40     26.77 o 
  10   3   2     2136.75     2184.50     28.00 o 
  11   3   2       55.33       60.46     17.43 o 
  12   3   2      140.14      139.40     21.52 o 
  13   3   2     2870.86     2843.00     42.82 o 
  14   3   2       19.78       13.16     22.55 o 
  15   3   2      154.20      187.09     24.87 o 
  16   3   2      134.66      120.74     24.32 o 
  17   3   2      784.40      777.95     30.90 o 
  18   3   2        4.43        0.00     24.00 o 
  19   3   2       53.17       45.39     27.65 o 
   0   4   2     5572.32     5523.32     27.77 o 
   1   4   2     1093.76     1106.24     11.84 o 
   2   4   2     3676.36     3699.18     17.82 o 
   3   4   2     1743.05     1797.13     12.02 o 
   4   4   2       36.50       40.80      6.53 o 
   5   4   2        0.12        3.09      6.53 o 
   6   4   2       62.23       58.00      7.55 o 
   7   4   2        0.00        4.22      7.97 o 
   8   4   2        7.59       11.13      8.95 o 
   9   4   2      688.04      683.22     20.20 o 
  10   4   2       63.19       68.70     18.24 o 
  11   4   2      112.06      111.97     18.41 o 
  12   4   2     1391.89     1377.46     30.46 o 
  13   4   2       67.08       59.75     22.69 o 
  14   4   2      219.84      238.66     24.18 o 
  15   4   2       65.18       46.83     24.04 o 
  16   4   2       31.88        7.45     25.75 o 
  17   4   2       62.73       68.32     25.05 o 
  18   4   2      471.50      431.13     28.16 o 
   0   5   2     2194.92     2381.38     21.00 o 
   1   5   2      809.98      826.20     11.22 o 
   2   5   2      408.01      433.09     10.03 o 
   3   5   2      229.01      232.34      7.50 o 
   4   5   2     3237.64     3247.58     16.47 o 
   5   5   2      648.76      614.05      9.55 o 
   6   5   2        9.58       13.43      7.39 o 
   7   5   2       77.82       52.54      8.89 o 
   8   5   2      287.91      304.72     11.39 o 
   9   5   2       22.48       25.40     15.44 o 
  10   5   2      294.94      307.10     19.65 o 
  11   5   2      500.33      500.13     21.80 o 
  12   5   2      326.47      307.43     21.34 o 
  13   5   2      467.93      470.59     26.90 o 
  14   5   2       15.29        7.48     22.80 o 
  15   5   2       22.62       10.69     24.16 o 
  16   5   2        0.75       24.16     24.62 o 
  17   5   2      115.95      100.64     28.43 o 
  18   5   2      166.70      235.81     27.28 o 
   0   6   2     4876.59     4723.97     28.98 o 
   1   6   2       15.42       16.16      8.09 o 
   2   6   2      172.92      182.28      8.76 o 
   3   6   2      548.83      527.16      8.70 o 
   4   6   2     1558.37     1557.33     12.77 o 
   5   6   2      424.79      427.92      9.05 o 
   6   6   2       63.23       54.27      7.64 o 
   7   6   2       24.18       27.81      9.48 o 
   8   6   2      363.94      355.41     12.15 o 
   9   6   2     1462.72     1449.50     23.32 o 
  10   6   2      121.80      129.41     18.48 o 
  11   6   2      805.77      780.73     24.57 o 
  12   6   2      342.74      342.01     22.22 o 
  13   6   2      232.59      219.88     24.58 o 
  14   6   2       90.30       83.94     23.41 o 
  15   6   2      286.74      257.02     26.70 o 
  16   6   2        6.47        0.65     26.98 o 
  17   6   2        4.08       23.85     25.42 o 
  18   6   2       18.35        6.53     26.70 o 
   0   7   2        4.49       15.62     10.43 o 
   1   7   2      332.20      299.00      9.01 o 
   2   7   2      356.14      398.67      9.27 o 
   3   7   2        4.85        4.08      6.49 o 
   4   7   2     2285.72     2267.79     15.35 o 
   5   7   2        0.24        0.02      6.94 o 
   6   7   2      437.87      434.49     10.42 o 
   7   7   2      171.46      157.01      9.80 o 
   8   7   2     2157.12     2173.73     21.60 o 
   9   7   2      497.19      503.96     17.68 o 
  10   7   2      532.62      510.23     21.96 o 
  11   7   2       91.66       80.17     19.07 o 
  12   7   2       91.83      100.74     20.04 o 
  13   7   2      143.31      142.48     21.18 o 
  14   7   2       47.34       70.24     23.48 o 
  15   7   2       27.37       38.31     23.91 o 
  16   7   2        1.43        2.72     24.77 o 
  17   7   2      261.82      247.93     27.26 o 
  18   7   2        5.31       13.48     25.61 o 
   0   8   2     2576.74     2653.19     24.45 o 
   1   8   2     2346.13     2377.61     17.20 o 
   2   8   2     8170.03     8197.78     29.06 o 
   3   8   2     6742.76     7083.26     27.78 o 
   4   8   2     1613.31     1602.50     14.17 o 
   5   8   2      138.62      116.17      8.06 o 
   6   8   2       26.12       21.48      8.38 o 
   7   8   2      579.62      605.66     13.56 o 
   8   8   2      197.09      207.75     12.53 o 
   9   8   2      366.97      356.50     14.59 o 
  10   8   2       84.19       83.66     18.33 o 
  11   8   2      315.17      331.68     21.36 o 
  12   8   2      509.48      480.47     22.82 o 
  13   8   2        0.02        1.64     19.29 o 
  14   8   2       20.62       21.21     22.32 o 
  15   8   2      187.78      211.69     25.75 o 
  16   8   2      312.47      315.65     26.13 o 
  17   8   2       28.06       24.19     27.26 o 
  18   8   2      202.71      228.47     26.25 o 
   0   9   2    17955.71    18929.79     67.72 o 
   1   9   2      583.74      560.34     12.13 o 
   2   9   2     1286.88     1235.10     13.75 o 
   3   9   2      207.02      208.54      8.47 o 
   4   9   2     1284.78     1280.05     13.45 o 
   5   9   2      425.73      402.82     11.10 o 
   6   9   2     1876.79     1955.95     19.78 o 
   7   9   2      267.76      240.91     12.22 o 
   8   9   2     1908.08     1864.20     20.49 o 
   9   9   2     1264.72     1252.19     20.23 o 
  10   9   2      492.49      470.47     21.74 o 
  11   9   2      173.37      162.03     19.93 o 
  12   9   2      119.86      130.45     20.27 o 
  13   9   2      326.35      291.61     22.08 o 
  14   9   2       17.14       28.29     21.21 o 
  15   9   2       12.42       20.17     24.22 o 
  16   9   2       11.60       23.29     24.01 o 
  17   9   2      285.48      325.82     28.76 o 
   0  10   2     1755.23     1785.60     24.79 o 
   1  10   2        0.45        5.41      9.40 o 
   2  10   2      843.40      839.58     12.89 o 
   3  10   2      287.43      278.98     10.21 o 
   4  10   2      655.38      647.93     12.64 o 
   5  10   2      356.62      389.56     11.57 o 
   6  10   2       75.03       75.46     11.49 o 
   7  10   2       97.32       79.41     11.77 o 
   8  10   2      582.29      545.44     15.82 o 
   9  10   2      328.85      324.30     15.43 o 
  10  10   2      206.42      195.62     20.48 o 
  11  10   2        4.44        7.53     19.45 o 
  12  10   2      554.01      554.50     24.19 o 
  13  10   2       64.95       57.63     20.01 o 
  14  10   2       25.70       19.24     20.17 o 
  15  10   2        8.13       27.01     25.58 o 
  16  10   2      179.71      148.12     26.65 o 
  17  10   2        0.33        0.00     27.48 o 
   0  11   2      690.27      682.01     19.87 o 
   1  11   2      918.99      953.48     15.70 o 
   2  11   2        7.28       16.02     10.36 o 
   3  11   2      122.79      127.23     10.30 o 
   4  11   2      348.69      391.87     12.29 o 
   5  11   2      257.57      252.24     12.60 o 
   6  11   2      368.49      361.85     15.87 o 
   7  11   2     1279.29     1248.07     20.67 o 
   8  11   2      557.89      561.40     17.14 o 
   9  11   2      120.81      122.60     15.27 o 
  10  11   2      543.94      541.17     24.87 o 
  11  11   2       17.38       29.13     21.05 o 
  12  11   2      752.30      759.01     28.43 o 
  13  11   2      102.05       98.09     22.15 o 
  14  11   2       63.89       78.07     23.13 o 
  15  11   2      548.43      623.99     33.08 o 
  16  11   2       62.72       68.87     24.85 o 
  17  11   2        2.15        6.79     26.38 o 
   0  12   2      647.85      660.53     20.69 o 
   1  12   2      269.42      276.76     12.94 o 
   2  12   2     1088.52     1141.27     16.88 o 
   3  12   2      818.91      880.46     17.12 o 
   4  12   2      633.47      655.72     17.20 o 
   5  12   2      172.12      172.62     16.02 o 
   6  12   2       26.14       31.02     15.08 o 
   7  12   2      110.04      113.15     14.76 o 
   8  12   2      200.87      199.92     15.45 o 
   9  12   2       92.68       88.27     15.51 o 
  10  12   2       36.59       29.50     20.96 o 
  11  12   2       45.72       39.30     21.22 o 
  12  12   2      293.33      303.93     24.16 o 
  13  12   2       14.25        4.15     22.34 o 
  14  12   2       53.18       70.32     23.38 o 
  15  12   2       40.39       60.84     23.81 o 
  16  12   2      238.27      270.65     30.48 o 
   0  13   2      954.86     1121.75     26.83 o 
   1  13   2        2.94        7.13     12.38 o 
   2  13   2       62.26       62.63     12.03 o 
   3  13   2       60.36       63.25     13.75 o 
   4  13   2      258.95      242.68     15.31 o 
   5  13   2      545.73      530.90     18.91 o 
   6  13   2       35.28       41.91     15.74 o 
   7  13   2       25.60       25.15     16.10 o 
   8  13   2      947.90      947.07     22.31 o 
   9  13   2     1047.15     1041.05     23.41 o 
  10  13   2      207.85      211.55     24.71 o 
  11  13   2       98.11       91.58     23.99 o 
  12  13   2      177.59      190.10     24.93 o 
  13  13   2      408.77      389.27     28.64 o 
  14  13   2      115.06      116.04     25.42 o 
  15  13   2       23.07       24.80     22.24 o 
  16  13   2      122.54      126.56     27.84 o 
   0  14   2      365.35      373.72     22.61 o 
   1  14   2       45.37       39.72     14.19 o 
   2  14   2      124.21      123.74     14.56 o 
   3  14   2      669.37      662.17     17.55 o 
   4  14   2      152.98      170.77     15.53 o 
   5  14   2      114.38      109.12     16.96 o 
   6  14   2      360.72      372.24     19.12 o 
   7  14   2      483.89      467.59     20.42 o 
   8  14   2     1337.16     1317.92     25.86 o 
   9  14   2     1242.74     1209.22     26.53 o 
  10  14   2      516.49      531.11     29.81 o 
  11  14   2      304.81      328.37     27.09 o 
  12  14   2      498.98      509.68     29.73 o 
  13  14   2      252.52      253.66     27.32 o 
  14  14   2       12.33       20.20     25.76 o 
  15  14   2       60.13       70.21     27.65 o 
  16  14   2        6.86        7.87     28.33 o 
   0  15   2     2119.36     2054.22     37.00 o 
   1  15   2      636.43      608.89     18.56 o 
   2  15   2       52.70       50.36     14.38 o 
   3  15   2       67.84       76.53     14.28 o 
   4  15   2      170.83      181.62     16.67 o 
   5  15   2       27.48       12.25     17.12 o 
   6  15   2        7.52       12.61     17.54 o 
   7  15   2      720.58      703.57     22.56 o 
   8  15   2        1.52       13.07     17.69 o 
   9  15   2      460.06      465.15     22.33 o 
  10  15   2      182.97      146.79     26.55 o 
  11  15   2      193.57      161.29     27.96 o 
  12  15   2      266.91      256.22     28.20 o 
  13  15   2       49.14       51.13     27.82 o 
  14  15   2       80.60       82.67     26.23 o 
  15  15   2      990.17     1078.45     36.60 o 
   0  16   2      475.05      451.56     26.70 o 
   1  16   2       41.48       48.02     16.17 o 
   2  16   2      388.70      379.86     17.20 o 
   3  16   2      200.74      184.28     16.11 o 
   4  16   2      559.16      569.76     19.44 o 
   5  16   2        6.35       14.02     17.96 o 
   6  16   2       73.46       57.93     17.65 o 
   7  16   2      276.48      288.32     19.95 o 
   8  16   2      218.45      216.85     19.57 o 
   9  16   2        4.13       10.61     18.49 o 
  10  16   2        3.23        2.07     27.41 o 
  11  16   2       78.93       77.14     28.48 o 
  12  16   2        5.96        2.47     29.06 o 
  13  16   2        7.57        0.78     26.58 o 
  14  16   2       46.23       68.56     27.71 o 
  15  16   2       90.10      159.02     29.92 o 
   0  17   2     1666.47     1747.27     38.53 o 
   1  17   2     2296.05     2196.85     29.01 o 
   2  17   2      498.11      466.34     19.21 o 
   3  17   2     1023.53      990.69     22.67 o 
   4  17   2      668.45      641.55     20.62 o 
   5  17   2      218.80      207.89     19.76 o 
   6  17   2      249.03      246.21     20.01 o 
   7  17   2      270.55      262.78     20.10 o 
   8  17   2       14.70       24.47     18.42 o 
   9  17   2      126.79      144.78     20.88 o 
  10  17   2      179.97      178.22     28.19 o 
  11  17   2      111.39      116.84     28.04 o 
  12  17   2      841.15      819.23     36.51 o 
  13  17   2       40.94       37.75     30.03 o 
  14  17   2      106.69       93.74     29.50 o 
   0  18   2     1011.85      989.05     33.66 o 
   1  18   2       99.43       93.65     17.76 o 
   2  18   2       56.05       57.38     16.73 o 
   3  18   2       61.82       50.12     17.58 o 
   4  18   2      609.01      601.54     21.98 o 
   5  18   2      939.68      931.33     24.00 o 
   6  18   2      461.99      477.87     22.79 o 
   7  18   2       22.21       18.34     18.10 o 
   8  18   2      972.81      990.52     26.15 o 
   9  18   2        0.14        0.00     20.09 o 
  10  18   2       39.31       35.45     29.37 o 
  11  18   2      113.38      150.16     30.32 o 
  12  18   2       35.56       47.23     29.86 o 
  13  18   2       82.08       54.35     30.07 o 
   0  19   2      951.63     1004.82     34.43 o 
   1  19   2      366.84      298.78     19.41 o 
   2  19   2       73.38       59.01     17.76 o 
   3  19   2        4.22        9.28     18.08 o 
   4  19   2      469.17      466.57     21.47 o 
   5  19   2       13.57       17.15     17.72 o 
   6  19   2      156.71      143.58     20.01 o 
   7  19   2      371.58      352.56     21.61 o 
   8  19   2        2.55       12.19     20.06 o 
   9  19   2      299.48      296.93     23.37 o 
  10  19   2       54.85       34.50     28.86 o 
  11  19   2       88.17       78.25     31.37 o 
  12  19   2        5.58        0.00     31.26 o 
   0  20   2      410.23      363.61     29.76 o 
   1  20   2       62.59       75.27     18.53 o 
   2  20   2      398.11      411.32     21.14 o 
   3  20   2      124.30      119.07     18.94 o 
   4  20   2     1240.64     1233.39     27.60 o 
   5  20   2        0.44        0.00     18.83 o 
   6  20   2       64.66       42.57     19.56 o 
   7  20   2       86.47       85.84     20.05 o 
   8  20   2        8.95       19.01     19.48 o 
   9  20   2       32.70       50.15     21.81 o 
  10  20   2        6.81        3.90     28.91 o 
  11  20   2        5.72       15.28     29.46 o 
  12  20   2        1.36        0.00     32.03 o 
   0  21   2       43.26       79.29     27.25 o 
   1  21   2     1600.75     1501.84     28.52 o 
   2  21   2       36.26       32.68     19.57 o 
   3  21   2      567.81      528.11     22.91 o 
   4  21   2        0.00        7.47     19.41 o 
   5  21   2      678.39      636.08     24.42 o 
   6  21   2        0.20        0.00     20.31 o 
   7  21   2       56.71       41.12     19.54 o 
   8  21   2       41.37       58.96     21.12 o 
   9  21   2      366.18      357.75     28.98 o 
  10  21   2      143.59      158.38     29.67 o 
  11  21   2       48.92       25.62     29.53 o 
   0  22   2      710.13      766.48     35.77 o 
   1  22   2        0.18        9.22     18.84 o 
   2  22   2       17.28       27.55     20.94 o 
   3  22   2       10.73       13.80     19.94 o 
   4  22   2      374.08      389.09     22.82 o 
   5  22   2      115.96       90.24     21.02 o 
   6  22   2       62.77       72.98     20.75 o 
   7  22   2        0.67       14.73     19.65 o 
   8  22   2       78.23       78.21     21.20 o 
   9  22   2       45.62       73.94     25.44 o 
  10  22   2       15.68        5.04     28.25 o 
   0  23   2       33.30       32.82     25.43 o 
   1  23   2       83.52       75.67     21.20 o 
   2  23   2       10.85       17.02     19.53 o 
   3  23   2        0.76        0.00     21.44 o 
   4  23   2       19.91       19.18     20.86 o 
   5  23   2       10.49        4.36     21.03 o 
   6  23   2      141.09      106.42     22.20 o 
   7  23   2       57.64       36.04     21.16 o 
   8  23   2        2.36        1.89     19.91 o 
   0  24   2        7.78        7.14     28.90 o 
   1  24   2       52.68       63.67     20.21 o 
   2  24   2        4.80       16.98     21.00 o 
   3  24   2       43.54       62.73     21.19 o 
   4  24   2        4.03        8.25     20.99 o 
   5  24   2       45.80       26.92     20.57 o 
   6  24   2       56.16       74.03     22.68 o 
   7  24   2       61.31       65.15     22.85 o 
   0  25   2       23.40       32.25     32.65 o 
   1  25   2        1.83       20.61     21.22 o 
   2  25   2        0.52        0.00     20.18 o 
   3  25   2       40.80       47.09     22.69 o 
   4  25   2        5.60        0.00     23.19 o 
   1   1   3      257.87      285.44      7.94 o 
   2   1   3       78.60       97.53      6.31 o 
   3   1   3     2913.48     2949.39     20.86 o 
   4   1   3     6422.43     6752.31     30.75 o 
   5   1   3     5667.70     6036.79     29.84 o 
   6   1   3      680.08      795.71     14.86 o 
   7   1   3       13.06       12.49     11.47 o 
   8   1   3      106.93      111.08     13.96 o 
   9   1   3      143.25      146.12     15.40 o 
  10   1   3      982.39     1014.30     23.69 o 
  11   1   3     1390.20     1450.55     30.39 o 
  12   1   3      943.40      912.24     27.50 o 
  13   1   3       19.56       20.84     20.25 o 
  14   1   3      171.39      165.64     22.57 o 
  15   1   3      942.37      889.11     31.65 o 
  16   1   3      293.60      239.83     28.25 o 
  17   1   3        0.16        0.00     25.08 o 
  18   1   3      422.58      438.84     34.01 o 
   1   2   3       90.29       75.60      7.25 o 
   2   2   3      107.45      124.68      6.94 o 
   3   2   3     1923.21     1806.01     18.76 o 
   4   2   3     4803.11     5175.90     27.40 o 
   5   2   3      255.07      269.19     11.57 o 
   6   2   3      209.83      194.37     11.98 o 
   7   2   3     2148.45     2142.34     22.88 o 
   8   2   3      137.56      177.35     14.45 o 
   9   2   3     2362.11     2410.04     27.81 o 
  10   2   3      802.77      818.99     22.32 o 
  11   2   3      842.67      790.46     24.06 o 
  12   2   3     1381.21     1380.07     31.95 o 
  13   2   3     1095.42     1003.75     31.70 o 
  14   2   3      833.38      799.07     28.61 o 
  15   2   3       78.70       84.99     23.55 o 
  16   2   3      135.15      121.09     25.76 o 
  17   2   3      848.84      779.82     34.41 o 
  18   2   3      408.48      403.10     30.25 o 
   1   3   3     1183.02     1197.96     12.86 o 
   2   3   3     3968.14     4031.61     19.85 o 
   3   3   3     9350.59     9514.22     29.85 o 
   4   3   3     2303.33     2515.38     13.02 o 
   5   3   3     1308.00     1323.25     11.67 o 
   6   3   3       89.39       73.46     11.98 o 
   7   3   3       69.20       69.54     12.30 o 
   8   3   3       23.45       21.56     13.81 o 
   9   3   3     1718.97     1708.48     25.42 o 
  10   3   3      495.28      505.19     21.15 o 
  11   3   3     2953.89     2883.54     35.47 o 
  12   3   3      226.86      213.73     22.65 o 
  13   3   3       29.02       16.67     21.89 o 
  14   3   3      304.04      323.50     26.51 o 
  15   3   3      443.26      425.65     28.98 o 
  16   3   3      366.20      395.43     29.18 o 
  17   3   3      159.05      178.89     26.79 o 
  18   3   3       31.91       12.85     27.51 o 
   1   4   3     3931.85     3872.86     20.97 o 
   2   4   3      105.29      126.57      7.48 o 
   3   4   3      588.58      577.47      9.13 o 
   4   4   3     1882.02     2005.98     14.14 o 
   5   4   3       61.20       59.39      6.05 o 
   6   4   3      246.75      258.01     13.70 o 
   7   4   3     3885.26     3956.92     31.43 o 
   8   4   3       55.42       43.30     14.15 o 
   9   4   3       17.14       20.42     16.58 o 
  10   4   3        3.39       17.19     17.71 o 
  11   4   3     1360.89     1316.26     28.97 o 
  12   4   3      721.17      688.39     25.67 o 
  13   4   3       78.59       63.40     22.33 o 
  14   4   3      193.70      178.01     23.89 o 
  15   4   3      304.51      307.62     28.13 o 
  16   4   3      290.97      295.08     28.82 o 
  17   4   3        8.16        0.00     25.99 o 
  18   4   3        7.32        0.00     25.93 o 
   1   5   3      649.04      611.17     10.64 o 
   2   5   3     1957.17     2003.21     14.42 o 
   3   5   3     2409.39     2383.43     15.56 o 
   4   5   3     5163.65     5303.73     22.57 o 
   5   5   3       76.99       85.85      7.20 o 
   6   5   3     1531.67     1589.41     17.90 o 
   7   5   3      319.04      328.72     15.21 o 
   8   5   3       64.76       65.72     16.27 o 
   9   5   3      507.56      496.17     20.63 o 
  10   5   3        0.07        1.14     18.92 o 
  11   5   3       15.86       21.01     19.98 o 
  12   5   3       59.83       69.16     21.18 o 
  13   5   3        6.70       22.29     22.06 o 
  14   5   3      107.53       94.16     24.31 o 
  15   5   3      106.00       95.35     25.78 o 
  16   5   3        0.10        0.00     26.49 o 
  17   5   3       48.22       12.36     27.31 o 
  18   5   3      342.61      380.02     30.71 o 
   1   6   3     1678.62     1769.14     15.63 o 
   2   6   3      322.06      309.23     10.10 o 
   3   6   3     2067.60     2161.26     15.51 o 
   4   6   3       63.67       70.99      7.57 o 
   5   6   3       64.14       91.44      7.51 o 
   6   6   3       53.93       54.42      8.56 o 
   7   6   3       81.31       96.26     14.91 o 
   8   6   3      119.74       97.36     16.44 o 
   9   6   3     1516.63     1515.99     28.78 o 
  10   6   3      958.33      915.05     25.99 o 
  11   6   3      649.03      673.50     25.94 o 
  12   6   3       97.66       94.96     20.82 o 
  13   6   3        0.04        6.88     20.26 o 
  14   6   3      151.70      184.34     24.45 o 
  15   6   3        0.00        0.00     24.69 o 
  16   6   3       38.18       44.62     26.05 o 
  17   6   3       77.89       48.15     27.05 o 
  18   6   3       14.24       32.69     29.68 o 
   1   7   3      100.01      100.53      9.32 o 
   2   7   3     4604.83     4684.63     24.57 o 
   3   7   3     3668.84     3938.21     22.00 o 
   4   7   3        0.08        5.63      7.35 o 
   5   7   3      288.36      278.24      9.17 o 
   6   7   3        9.08       13.80      8.11 o 
   7   7   3       61.95       71.78     14.74 o 
   8   7   3        2.90        3.64     15.70 o 
   9   7   3       14.46       16.97     18.59 o 
  10   7   3      354.20      344.61     21.88 o 
  11   7   3     2531.23     2515.50     37.14 o 
  12   7   3       59.46       65.17     19.67 o 
  13   7   3      113.94       98.80     21.54 o 
  14   7   3       90.27       86.56     24.28 o 
  15   7   3        1.99        0.00     23.87 o 
  16   7   3        9.46       26.62     25.72 o 
  17   7   3       61.13       76.87     30.06 o 
   1   8   3     1393.67     1360.42     15.54 o 
   2   8   3     1324.00     1453.07     16.30 o 
   3   8   3       79.47       79.30      9.52 o 
   4   8   3      304.93      344.05     10.66 o 
   5   8   3        0.63        1.90      8.07 o 
   6   8   3        0.32        2.76      9.29 o 
   7   8   3      797.47      792.23     22.08 o 
   8   8   3      492.09      490.02     23.23 o 
   9   8   3      147.16      148.94     21.31 o 
  10   8   3        1.58        6.84     21.69 o 
  11   8   3      171.79      168.08     23.15 o 
  12   8   3       67.34       74.10     21.61 o 
  13   8   3      138.48      121.54     22.33 o 
  14   8   3       30.69       30.51     26.18 o 
  15   8   3      358.75      378.05     29.54 o 
  16   8   3      132.81      120.55     26.09 o 
  17   8   3        3.81       12.56     26.53 o 
   1   9   3      477.96      470.01     12.31 o 
   2   9   3      360.66      397.19     11.99 o 
   3   9   3     1598.69     1616.03     18.09 o 
   4   9   3     1459.74     1550.81     17.77 o 
   5   9   3     1413.94     1438.24     17.01 o 
   6   9   3     1046.14     1075.05     17.15 o 
   7   9   3        0.88        8.39     19.14 o 
   8   9   3      808.91      804.20     25.37 o 
   9   9   3        7.08       16.46     20.09 o 
  10   9   3     1092.14     1154.02     29.23 o 
  11   9   3      149.33      132.28     21.45 o 
  12   9   3      229.36      231.46     22.01 o 
  13   9   3       75.95       83.20     21.20 o 
  14   9   3      312.88      319.05     25.16 o 
  15   9   3      402.61      438.36     29.12 o 
  16   9   3      124.22      152.23     26.81 o 
  17   9   3       92.72      118.34     27.92 o 
   1  10   3     1652.19     1713.77     18.90 o 
   2  10   3     1055.19     1082.81     16.19 o 
   3  10   3     1175.87     1178.61     16.65 o 
   4  10   3      474.62      440.03     13.93 o 
   5  10   3      196.76      190.93     11.63 o 
   6  10   3      186.54      207.91     13.45 o 
   7  10   3      119.97      121.51     23.77 o 
   8  10   3     1335.79     1386.44     31.89 o 
   9  10   3      191.49      205.47     23.85 o 
  10  10   3      271.01      256.28     24.89 o 
  11  10   3      431.20      442.89     24.16 o 
  12  10   3      183.81      193.61     22.24 o 
  13  10   3        0.14        0.00     21.37 o 
  14  10   3       21.48       33.02     22.65 o 
  15  10   3      227.61      272.70     27.05 o 
  16  10   3        0.28       14.62     25.90 o 
  17  10   3        9.89       13.63     26.22 o 
   1  11   3      317.99      305.73     13.60 o 
   2  11   3      285.41      356.47     13.82 o 
   3  11   3     4103.87     4297.14     28.11 o 
   4  11   3      114.45      124.08     12.95 o 
   5  11   3      251.35      232.25     12.82 o 
   6  11   3      547.04      524.35     16.55 o 
   7  11   3      352.54      349.25     26.55 o 
   8  11   3        0.38        0.00     23.68 o 
   9  11   3      540.75      562.51     28.15 o 
  10  11   3      135.19      141.37     24.21 o 
  11  11   3     1214.99     1249.69     34.14 o 
  12  11   3      344.01      348.53     25.81 o 
  13  11   3      241.07      254.09     26.11 o 
  14  11   3       53.11       42.51     24.79 o 
  15  11   3        4.59       14.28     26.37 o 
  16  11   3       77.63      113.66     28.72 o 
   1  12   3        0.65        5.74     12.36 o 
   2  12   3      159.50      169.05     13.47 o 
   3  12   3      622.67      593.45     16.76 o 
   4  12   3        2.94        7.90     12.19 o 
   5  12   3      535.82      540.37     16.60 o 
   6  12   3       62.91       62.01     14.05 o 
   7  12   3      284.09      265.65     26.89 o 
   8  12   3        0.09        8.19     24.62 o 
   9  12   3     1316.54     1335.27     35.16 o 
  10  12   3      740.11      697.39     29.63 o 
  11  12   3      408.50      415.63     27.73 o 
  12  12   3      338.30      333.63     27.38 o 
  13  12   3       49.90       45.89     26.46 o 
  14  12   3        0.25        9.89     24.77 o 
  15  12   3      395.83      445.59     31.04 o 
  16  12   3       68.33      104.11     32.48 o 
   1  13   3      178.04      185.32     14.87 o 
   2  13   3      362.51      356.51     15.89 o 
   3  13   3      358.13      376.86     16.43 o 
   4  13   3       86.16       93.33     14.33 o 
   5  13   3      347.69      344.03     16.26 o 
   6  13   3      193.08      193.27     16.24 o 
   7  13   3      182.35      176.82     25.72 o 
   8  13   3      252.83      227.49     27.32 o 
   9  13   3      170.14      138.79     25.54 o 
  10  13   3     1931.54     1980.78     41.35 o 
  11  13   3        5.79       17.28     23.98 o 
  12  13   3      128.40      126.19     25.68 o 
  13  13   3      417.86      441.56     29.07 o 
  14  13   3       85.57       69.67     25.47 o 
  15  13   3      134.67      170.71     26.61 o 
   1  14   3        0.01       11.73     14.17 o 
   2  14   3        7.71       12.57     15.38 o 
   3  14   3        3.50        0.00     15.66 o 
   4  14   3       23.09       28.36     14.56 o 
   5  14   3       32.61       37.46     15.16 o 
   6  14   3      129.09      125.72     16.48 o 
   7  14   3        5.31        3.04     23.12 o 
   8  14   3       27.96       33.10     23.54 o 
   9  14   3      112.89      105.28     25.66 o 
  10  14   3      474.17      482.05     30.63 o 
  11  14   3      348.57      335.16     29.29 o 
  12  14   3        1.87        9.96     26.17 o 
  13  14   3       48.53       62.76     26.84 o 
  14  14   3      351.25      387.76     29.99 o 
  15  14   3      238.71      298.77     29.07 o 
   1  15   3       27.71       35.31     15.72 o 
   2  15   3      267.44      277.24     17.81 o 
   3  15   3      138.65      139.88     17.07 o 
   4  15   3      891.18      837.76     21.78 o 
   5  15   3        3.71       10.12     15.64 o 
   6  15   3      287.55      291.40     18.73 o 
   7  15   3       34.06       33.49     21.93 o 
   8  15   3       77.23       72.49     25.59 o 
   9  15   3       38.63       58.09     25.87 o 
  10  15   3      465.59      486.48     31.07 o 
  11  15   3       29.05       15.66     28.18 o 
  12  15   3      149.65      150.18     29.67 o 
  13  15   3       19.97       38.15     26.96 o 
  14  15   3      254.97      298.80     30.56 o 
   1  16   3       38.73       37.79     16.73 o 
   2  16   3      426.84      422.12     19.51 o 
   3  16   3       66.06       77.32     16.55 o 
   4  16   3        3.30       11.23     16.61 o 
   5  16   3      278.19      272.38     17.50 o 
   6  16   3     1088.20     1048.83     24.28 o 
   7  16   3       19.41       18.48     21.45 o 
   8  16   3       35.95       50.87     26.24 o 
   9  16   3      778.32      769.24     33.84 o 
  10  16   3     1007.93      989.09     38.89 o 
  11  16   3      269.02      281.46     32.51 o 
  12  16   3       15.79       24.30     26.76 o 
  13  16   3      107.38      113.76     29.84 o 
  14  16   3        1.72        6.68     28.38 o 
   1  17   3      217.13      194.16     18.80 o 
   2  17   3       65.39       53.77     17.25 o 
   3  17   3      996.91     1005.09     24.81 o 
   4  17   3      206.78      203.75     17.98 o 
   5  17   3        5.13        4.07     16.85 o 
   6  17   3      141.78      146.59     18.83 o 
   7  17   3       43.42       35.97     22.87 o 
   8  17   3        3.31       26.81     27.02 o 
   9  17   3      193.66      188.98     29.30 o 
  10  17   3      694.37      695.44     34.98 o 
  11  17   3       66.38       62.22     30.73 o 
  12  17   3        0.08        2.02     30.82 o 
  13  17   3        3.76       28.92     29.30 o 
   1  18   3       56.14       72.70     17.47 o 
   2  18   3       19.87       20.63     16.78 o 
   3  18   3      167.71      179.53     18.18 o 
   4  18   3      294.17      277.52     18.90 o 
   5  18   3      220.07      194.20     19.34 o 
   6  18   3        2.92       11.72     17.87 o 
   7  18   3        3.49       13.81     24.45 o 
   8  18   3      783.67      801.84     34.88 o 
   9  18   3      133.09      163.84     29.52 o 
  10  18   3      479.62      480.84     34.04 o 
  11  18   3      257.16      273.32     33.43 o 
  12  18   3        5.52        1.93     30.73 o 
   1  19   3      176.69      155.19     18.18 o 
   2  19   3       18.72       13.66     17.26 o 
   3  19   3       64.54       71.06     18.31 o 
   4  19   3      803.36      720.71     22.69 o 
   5  19   3       22.92       34.88     18.34 o 
   6  19   3       30.35       26.83     18.30 o 
   7  19   3      819.01      864.30     32.28 o 
   8  19   3       90.98      102.73     30.70 o 
   9  19   3      294.77      336.76     31.75 o 
  10  19   3      671.88      699.45     35.80 o 
  11  19   3       91.96       92.38     30.77 o 
  12  19   3        0.11        0.00     29.35 o 
   1  20   3      235.96      244.70     19.41 o 
   2  20   3      169.62      185.45     20.43 o 
   3  20   3        0.02        0.00     18.27 o 
   4  20   3       67.44       72.05     18.59 o 
   5  20   3        2.12        0.00     19.37 o 
   6  20   3      239.88      219.63     21.22 o 
   7  20   3      125.68      137.33     26.62 o 
   8  20   3      213.48      226.41     31.29 o 
   9  20   3      147.32      116.36     31.01 o 
  10  20   3        3.31        3.65     28.63 o 
  11  20   3        1.79        7.26     28.68 o 
   1  21   3       36.49       68.92     19.36 o 
   2  21   3        0.44        9.05     19.65 o 
   3  21   3       83.78       68.77     19.77 o 
   4  21   3       14.61       11.07     19.53 o 
   5  21   3       47.32       61.58     20.67 o 
   6  21   3       68.88       68.44     19.60 o 
   7  21   3       24.24       25.30     28.10 o 
   8  21   3      114.81      127.92     32.21 o 
   9  21   3       32.80       55.09     30.84 o 
  10  21   3       81.62       90.93     31.33 o 
   1  22   3        7.90        7.48     20.06 o 
   2  22   3      107.15       83.83     20.78 o 
   3  22   3       90.34       91.24     20.71 o 
   4  22   3       12.41       16.34     20.60 o 
   5  22   3       71.16       58.28     20.93 o 
   6  22   3        0.75        2.46     20.65 o 
   7  22   3       35.69       40.66     32.26 o 
   8  22   3      108.29      108.87     30.99 o 
   1  23   3       55.96       36.82     20.28 o 
   2  23   3       90.84       79.74     19.94 o 
   3  23   3      225.91      181.52     22.26 o 
   4  23   3      187.22      147.74     22.45 o 
   5  23   3       29.49       33.12     20.86 o 
   6  23   3      113.70      157.05     23.88 o 
   7  23   3      192.79      166.12     32.69 o 
   1  24   3       27.13       60.75     21.47 o 
   2  24   3       39.78       24.45     21.72 o 
   3  24   3      157.77      132.56     23.77 o 
   4  24   3      272.94      294.99     24.86 o 
   5  24   3        0.01        0.00     22.44 o 
   1  25   3       18.73       49.52     22.76 o 
   0   0   4     7192.26     7022.61     45.95 o 
   1   0   4       50.77       31.68      9.34 o 
   2   0   4      354.77      346.31     11.60 o 
   3   0   4     1804.98     1769.52     22.66 o 
   4   0   4      216.60      254.80     18.17 o 
   5   0   4      869.39      952.50     24.74 o 
   6   0   4     2066.18     2154.52     33.61 o 
   7   0   4       33.88       29.08     19.55 o 
   8   0   4      432.26      411.73     21.76 o 
   9   0   4     1246.70     1227.42     30.84 o 
  10   0   4      538.01      493.88     26.13 o 
  11   0   4      393.04      407.58     30.51 o 
  12   0   4       19.76        0.00     28.68 o 
  13   0   4      720.15      739.70     37.50 o 
  14   0   4       12.60       14.72     32.72 o 
  15   0   4       23.22       26.30     31.79 o 
  16   0   4     1106.67     1159.09     54.73 o 
  17   0   4      166.64      185.04     41.70 o 
   0   1   4      248.22      268.95     12.13 o 
   1   1   4     2409.13     2348.43     15.79 o 
   2   1   4      548.36      534.85      9.37 o 
   3   1   4     3087.49     3260.22     20.49 o 
   4   1   4     2441.29     2397.57     21.13 o 
   5   1   4     2560.92     2469.84     23.34 o 
   6   1   4      396.07      454.71     14.80 o 
   7   1   4      430.17      440.44     15.66 o 
   8   1   4     1368.56     1399.31     21.48 o 
   9   1   4      727.39      729.45     21.07 o 
  10   1   4      301.29      286.79     18.75 o 
  11   1   4      494.76      485.99     22.15 o 
  12   1   4       78.04       91.72     20.43 o 
  13   1   4       18.05       13.42     20.69 o 
  14   1   4       26.20       16.18     22.32 o 
  15   1   4       45.82       48.23     25.55 o 
  16   1   4        0.11        3.24     25.30 o 
  17   1   4      346.61      396.38     30.78 o 
   0   2   4       88.55       89.60     10.54 o 
   1   2   4      382.56      429.71      9.97 o 
   2   2   4      204.41      200.99      8.50 o 
   3   2   4        0.67        1.24      6.85 o 
   4   2   4       35.55       44.19     11.38 o 
   5   2   4      152.14      157.24     12.97 o 
   6   2   4        0.00        0.00     12.12 o 
   7   2   4       99.12      100.72     13.84 o 
   8   2   4      175.58      170.12     15.51 o 
   9   2   4      199.93      202.45     16.52 o 
  10   2   4      182.59      163.70     19.12 o 
  11   2   4      152.88      140.68     20.06 o 
  12   2   4      199.05      202.57     22.43 o 
  13   2   4        9.63        1.23     24.12 o 
  14   2   4        8.42       18.82     22.60 o 
  15   2   4        5.54        0.50     22.79 o 
  16   2   4       74.42       44.46     27.07 o 
  17   2   4        2.28        1.02     27.01 o 
   0   3   4      418.64      489.92     15.87 o 
   1   3   4      786.05      855.21     12.03 o 
   2   3   4     1504.17     1565.60     14.65 o 
   3   3   4      755.66      820.07     11.14 o 
   4   3   4     1534.71     1623.40     20.07 o 
   5   3   4      118.24      112.84     13.24 o 
   6   3   4      166.17      191.40     14.55 o 
   7   3   4      211.83      211.53     15.67 o 
   8   3   4        1.46        7.02     15.80 o 
   9   3   4       22.16       23.87     16.32 o 
  10   3   4      120.78      127.52     19.19 o 
  11   3   4      392.18      378.17     21.84 o 
  12   3   4        4.66        4.41     22.49 o 
  13   3   4      564.27      549.01     28.11 o 
  14   3   4       11.17        0.00     24.32 o 
  15   3   4       14.17        7.07     24.14 o 
  16   3   4      250.77      269.77     28.35 o 
  17   3   4        0.70        0.00     25.21 o 
   0   4   4     5438.10     5555.77     38.91 o 
   1   4   4       93.13       78.28      9.06 o 
   2   4   4       93.92      104.13      8.99 o 
   3   4   4        3.66        8.03      7.29 o 
   4   4   4      133.90      128.67     12.75 o 
   5   4   4      359.81      362.36     15.16 o 
   6   4   4      710.76      746.59     18.66 o 
   7   4   4       38.84       37.09     14.35 o 
   8   4   4      312.95      296.31     17.81 o 
   9   4   4        5.08        5.39     17.91 o 
  10   4   4      340.20      316.68     21.34 o 
  11   4   4        3.12        7.66     20.32 o 
  12   4   4     1449.83     1428.45     32.00 o 
  13   4   4       58.50       48.90     23.07 o 
  14   4   4        1.48        0.00     24.53 o 
  15   4   4      233.90      213.98     29.20 o 
  16   4   4       73.22       65.38     24.39 o 
  17   4   4       25.61       40.79     25.06 o 
   0   5   4      698.60      748.02     19.06 o 
   1   5   4       20.28       16.94      9.28 o 
   2   5   4        9.92        9.95      8.10 o 
   3   5   4      560.05      592.47     12.17 o 
   4   5   4        8.71        2.46     12.48 o 
   5   5   4       19.49       13.82     13.59 o 
   6   5   4       37.10       58.55     15.39 o 
   7   5   4       81.03       78.62     16.04 o 
   8   5   4      147.84      140.23     19.08 o 
   9   5   4     1219.97     1176.57     27.85 o 
  10   5   4      283.73      275.92     22.04 o 
  11   5   4      171.59      180.43     23.28 o 
  12   5   4      460.09      454.32     26.83 o 
  13   5   4       62.73       50.02     25.49 o 
  14   5   4      133.98      140.65     27.54 o 
  15   5   4       73.24       77.97     26.31 o 
  16   5   4        5.43       16.27     28.23 o 
  17   5   4      695.88      756.37     38.40 o 
   0   6   4       51.39       84.13     14.31 o 
   1   6   4      110.75       95.38      9.65 o 
   2   6   4        6.78        4.85      9.46 o 
   3   6   4       17.19       22.98      9.30 o 
   4   6   4      167.75      200.33     15.15 o 
   5   6   4       65.44       70.18     13.92 o 
   6   6   4        4.84        2.63     15.27 o 
   7   6   4      124.94      124.97     19.36 o 
   8   6   4      445.52      434.06     21.81 o 
   9   6   4      832.92      848.98     25.89 o 
  10   6   4     1168.55     1086.54     30.51 o 
  11   6   4     1010.66      987.58     30.08 o 
  12   6   4      339.40      326.42     25.68 o 
  13   6   4      294.39      294.78     26.64 o 
  14   6   4        6.22       20.56     25.53 o 
  15   6   4       21.05       40.41     27.16 o 
  16   6   4        7.49       22.24     28.12 o 
  17   6   4       47.04       55.59     28.14 o 
   0   7   4      164.59      192.76     14.50 o 
   1   7   4       52.84       38.82      9.41 o 
   2   7   4      193.37      216.34     11.73 o 
   3   7   4      980.40      980.19     14.94 o 
   4   7   4        9.13        8.11     14.38 o 
   5   7   4       55.25       57.59     15.10 o 
   6   7   4      113.53      102.25     20.80 o 
   7   7   4      299.10      306.32     24.16 o 
   8   7   4      495.62      441.65     24.02 o 
   9   7   4      163.02      188.65     24.86 o 
  10   7   4      304.38      299.18     24.67 o 
  11   7   4      717.88      661.03     28.55 o 
  12   7   4       61.93       64.71     24.10 o 
  13   7   4     1354.57     1342.18     35.98 o 
  14   7   4        5.37       13.17     27.03 o 
  15   7   4        2.23       11.34     27.65 o 
  16   7   4      481.55      512.47     32.44 o 
  17   7   4       65.04       54.21     31.13 o 
   0   8   4      444.12      471.88     17.88 o 
   1   8   4      157.50      180.02     10.81 o 
   2   8   4      280.54      300.69     12.03 o 
   3   8   4     1012.49      964.19     15.56 o 
   4   8   4      331.29      320.16     15.79 o 
   5   8   4      328.56      335.00     17.67 o 
   6   8   4      531.49      520.52     22.41 o 
   7   8   4      366.49      398.29     25.26 o 
   8   8   4     1514.96     1567.09     37.08 o 
   9   8   4      422.81      385.11     26.94 o 
  10   8   4      745.12      785.12     31.44 o 
  11   8   4      121.29      108.28     25.83 o 
  12   8   4     2079.57     2006.16     42.24 o 
  13   8   4      254.19      254.04     28.57 o 
  14   8   4       12.25       22.38     29.77 o 
  15   8   4      313.54      349.38     32.93 o 
  16   8   4        9.01        6.16     29.41 o 
   0   9   4        1.99        2.70     14.96 o 
   1   9   4      746.54      760.44     15.22 o 
   2   9   4      280.11      285.06     12.49 o 
   3   9   4      196.14      192.06     11.77 o 
   4   9   4        3.48        0.37     13.83 o 
   5   9   4     2223.04     2302.27     31.99 o 
   6   9   4        5.19       14.52     21.08 o 
   7   9   4        4.69       11.72     20.93 o 
   8   9   4      791.69      768.18     31.45 o 
   9   9   4      418.09      390.10     28.73 o 
  10   9   4      176.29      191.61     26.85 o 
  11   9   4     1017.37     1091.07     34.82 o 
  12   9   4       65.09       66.05     25.74 o 
  13   9   4        3.54       10.91     25.75 o 
  14   9   4       48.79       69.86     26.79 o 
  15   9   4        7.46       20.47     29.80 o 
  16   9   4        1.93        9.86     30.00 o 
   0  10   4       45.49       42.11     16.63 o 
   1  10   4        0.22        5.32     11.69 o 
   2  10   4      797.03      796.76     16.15 o 
   3  10   4     1160.76     1169.61     17.85 o 
   4  10   4        3.90        0.63     15.70 o 
   5  10   4      102.85       81.50     18.63 o 
   6  10   4      699.53      676.75     25.35 o 
   7  10   4     1434.49     1415.39     34.31 o 
   8  10   4       18.85       19.95     23.66 o 
   9  10   4      787.58      819.50     31.45 o 
  10  10   4      391.22      408.54     28.58 o 
  11  10   4       44.66       39.03     24.64 o 
  12  10   4      331.89      320.75     28.49 o 
  13  10   4      643.59      669.68     31.30 o 
  14  10   4       19.87       27.35     25.85 o 
  15  10   4      112.33      133.90     30.00 o 
  16  10   4       32.67       54.57     29.65 o 
   0  11   4      287.10      264.38     19.39 o 
   1  11   4      367.93      390.67     14.55 o 
   2  11   4      166.94      147.51     13.20 o 
   3  11   4      446.28      469.69     15.30 o 
   4  11   4        3.00        5.45     15.50 o 
   5  11   4       11.95       29.45     18.48 o 
   6  11   4       45.52       53.87     23.48 o 
   7  11   4        3.26       10.38     23.33 o 
   8  11   4      348.16      351.33     26.30 o 
   9  11   4       24.47       33.72     25.11 o 
  10  11   4      330.08      326.77     28.22 o 
  11  11   4      240.36      222.44     27.54 o 
  12  11   4      231.40      205.68     28.25 o 
  13  11   4        6.84       24.06     25.43 o 
  14  11   4       43.31       56.27     25.31 o 
  15  11   4       17.93       34.66     28.14 o 
   0  12   4       41.63       45.22     18.29 o 
   1  12   4      431.05      400.38     15.40 o 
   2  12   4       35.81       30.53     13.30 o 
   3  12   4      141.48      149.44     14.05 o 
   4  12   4      342.20      288.04     16.61 o 
   5  12   4     1302.17     1298.69     33.15 o 
   6  12   4      982.68      969.82     31.58 o 
   7  12   4      176.02      200.57     25.59 o 
   8  12   4       57.11       51.82     25.29 o 
   9  12   4       27.45       32.29     25.26 o 
  10  12   4      382.62      366.48     29.07 o 
  11  12   4       10.67       13.25     26.88 o 
  12  12   4        3.65       15.62     26.14 o 
  13  12   4        2.69        0.00     25.34 o 
  14  12   4      157.75      158.32     26.90 o 
  15  12   4       46.95       60.50     27.38 o 
   0  13   4      122.17      129.48     20.39 o 
   1  13   4      160.89      150.35     14.70 o 
   2  13   4      203.86      195.44     15.49 o 
   3  13   4      721.53      727.46     19.62 o 
   4  13   4       26.57       31.63     15.17 o 
   5  13   4       34.88       24.48     23.83 o 
   6  13   4       81.92       75.10     24.48 o 
   7  13   4        3.22        8.77     24.88 o 
   8  13   4      521.90      526.99     30.46 o 
   9  13   4      195.61      198.22     25.44 o 
  10  13   4       44.53       53.90     25.66 o 
  11  13   4       72.41       78.72     26.54 o 
  12  13   4       44.03       58.22     28.88 o 
  13  13   4      108.67      136.49     28.60 o 
  14  13   4        7.24       11.14     26.18 o 
   0  14   4       44.02       41.35     21.78 o 
   1  14   4      774.14      769.19     19.20 o 
   2  14   4      706.89      636.36     19.22 o 
   3  14   4     1094.66     1113.47     22.35 o 
   4  14   4       77.04       82.00     17.80 o 
   5  14   4      902.40      911.57     31.31 o 
   6  14   4     1101.55     1111.94     34.11 o 
   7  14   4      632.88      646.21     31.04 o 
   8  14   4      688.22      651.55     31.18 o 
   9  14   4      131.00      128.86     26.40 o 
  10  14   4       74.38      100.65     26.07 o 
  11  14   4      146.69      161.91     27.94 o 
  12  14   4      794.98      832.35     34.96 o 
  13  14   4      290.62      317.74     30.64 o 
  14  14   4      180.88      201.45     30.49 o 
   0  15   4      142.25      134.47     22.62 o 
   1  15   4        7.52        9.21     16.01 o 
   2  15   4      216.85      199.93     16.85 o 
   3  15   4       30.41       32.66     16.04 o 
   4  15   4       55.00       43.61     18.35 o 
   5  15   4      240.89      230.53     27.45 o 
   6  15   4      210.76      215.84     28.19 o 
   7  15   4      475.78      462.11     29.01 o 
   8  15   4     1564.37     1563.17     40.69 o 
   9  15   4       69.93      100.18     26.69 o 
  10  15   4      290.04      275.50     28.52 o 
  11  15   4        8.58        0.00     27.64 o 
  12  15   4      163.26      167.83     29.41 o 
  13  15   4      250.53      255.97     30.75 o 
   0  16   4      235.39      242.29     26.37 o 
   1  16   4       73.07       74.68     17.01 o 
   2  16   4      161.12      161.68     17.23 o 
   3  16   4      193.01      167.27     17.70 o 
   4  16   4      136.76      132.33     19.21 o 
   5  16   4      189.61      230.64     29.37 o 
   6  16   4       22.99       42.13     27.39 o 
   7  16   4        0.19        0.00     27.90 o 
   8  16   4      788.22      842.58     37.37 o 
   9  16   4      692.90      728.40     31.38 o 
  10  16   4       76.11       95.81     27.00 o 
  11  16   4       64.91       83.93     26.45 o 
  12  16   4      104.16      121.68     28.91 o 
  13  16   4      602.36      672.12     35.85 o 
   0  17   4      312.00      289.56     29.10 o 
   1  17   4      579.95      553.16     21.10 o 
   2  17   4      122.39       95.87     17.97 o 
   3  17   4      410.77      406.97     21.16 o 
   4  17   4       69.59       67.21     18.87 o 
   5  17   4       72.24       78.35     28.45 o 
   6  17   4       22.08       22.14     28.59 o 
   7  17   4       30.38       33.41     27.70 o 
   8  17   4       11.18       31.84     29.17 o 
   9  17   4       77.85      104.72     28.14 o 
  10  17   4       94.60      112.27     30.70 o 
  11  17   4      608.46      704.20     33.45 o 
  12  17   4       78.13       91.66     28.55 o 
   0  18   4       93.96       89.34     26.27 o 
   1  18   4      252.66      216.82     19.91 o 
   2  18   4       22.50       16.72     17.05 o 
   3  18   4       13.03       17.14     17.54 o 
   4  18   4      237.41      250.90     21.65 o 
   5  18   4       57.82       53.14     27.64 o 
   6  18   4      116.45       98.81     29.38 o 
   7  18   4        1.36        0.00     28.74 o 
   8  18   4        6.70       13.77     27.90 o 
   9  18   4       78.29      104.51     29.23 o 
  10  18   4      750.29      864.50     38.15 o 
  11  18   4       82.86      116.30     30.46 o 
   0  19   4       18.44        7.72     25.85 o 
   1  19   4        0.18        3.36     18.92 o 
   2  19   4        4.16        0.00     19.77 o 
   3  19   4       39.97       44.47     18.91 o 
   4  19   4       11.97        0.00     19.78 o 
   5  19   4       27.39       38.33     29.10 o 
   6  19   4        2.58        0.00     28.14 o 
   7  19   4      204.01      226.51     31.82 o 
   8  19   4      266.16      221.51     31.70 o 
   9  19   4      406.65      454.64     32.57 o 
  10  19   4      152.31      201.74     31.71 o 
   0  20   4        8.72        0.00     26.18 o 
   1  20   4       22.14       19.82     19.93 o 
   2  20   4       38.17       35.03     20.54 o 
   3  20   4      224.80      199.20     20.40 o 
   4  20   4        1.66        0.00     20.53 o 
   5  20   4        5.69        9.35     28.61 o 
   6  20   4       24.33       31.58     30.91 o 
   7  20   4        0.94        4.61     28.25 o 
   8  20   4       22.84       58.94     31.94 o 
   9  20   4      433.42      500.04     35.34 o 
   0  21   4       22.44       15.22     25.95 o 
   1  21   4       25.17       41.85     18.96 o 
   2  21   4      160.69      129.26     22.16 o 
   3  21   4       32.36       39.61     19.97 o 
   4  21   4        2.81       14.33     24.82 o 
   5  21   4      107.60      114.11     31.08 o 
   6  21   4      475.14      542.04     36.61 o 
   7  21   4       35.14       35.00     29.88 o 
   8  21   4        9.08       27.05     33.22 o 
   0  22   4      184.38      160.41     29.01 o 
   1  22   4       19.94       24.17     20.33 o 
   2  22   4        6.61        2.15     20.80 o 
   3  22   4       49.82       55.24     19.40 o 
   4  22   4      105.58      158.22     27.69 o 
   5  22   4      147.37      196.38     32.03 o 
   6  22   4      153.36      191.85     33.18 o 
   7  22   4       15.34       16.70     29.56 o 
   0  23   4        1.31        0.00     26.48 o 
   1  23   4      105.99      120.16     22.41 o 
   2  23   4        9.66       11.25     20.02 o 
   3  23   4      317.48      392.27     24.31 o 
   4  23   4       58.48       68.72     28.57 o 
   5  23   4       25.81       40.79     32.11 o 
   0  24   4        4.68        0.00     33.65 o 
   1   1   5      285.97      298.93     11.54 o 
   2   1   5      932.43      870.81     18.33 o 
   3   1   5       12.17        6.34     13.65 o 
   4   1   5       18.91       24.40     14.53 o 
   5   1   5      337.14      332.52     16.72 o 
   6   1   5      286.65      279.82     15.91 o 
   7   1   5       22.44       29.63     14.43 o 
   8   1   5        1.06        1.99     14.68 o 
   9   1   5       23.30       23.36     15.85 o 
  10   1   5      198.64      179.41     17.29 o 
  11   1   5       87.35       83.44     18.38 o 
  12   1   5        6.17        5.37     19.90 o 
  13   1   5       57.77       42.83     22.42 o 
  14   1   5      290.58      284.98     26.91 o 
  15   1   5      278.29      296.50     28.99 o 
  16   1   5       82.87       74.20     26.20 o 
   1   2   5      134.19      114.09     10.89 o 
   2   2   5       32.57       22.70     13.24 o 
   3   2   5       23.77       33.52     14.60 o 
   4   2   5       64.70       52.56     15.75 o 
   5   2   5      406.14      417.46     18.21 o 
   6   2   5      133.51      148.58     15.89 o 
   7   2   5       25.93       33.08     15.59 o 
   8   2   5      137.20      155.66     17.39 o 
   9   2   5     1283.52     1286.91     24.77 o 
  10   2   5        8.77       18.96     18.51 o 
  11   2   5       50.29       61.09     19.97 o 
  12   2   5      271.58      266.42     22.42 o 
  13   2   5        7.96        6.43     22.94 o 
  14   2   5       54.78       60.99     25.31 o 
  15   2   5        3.17        0.00     26.23 o 
  16   2   5       52.15       67.29     26.28 o 
   1   3   5      399.49      385.35     11.95 o 
   2   3   5      114.62      106.42     14.54 o 
   3   3   5     1629.28     1561.29     25.04 o 
   4   3   5      381.38      393.19     18.59 o 
   5   3   5        6.31        7.06     16.47 o 
   6   3   5      120.35      104.55     17.86 o 
   7   3   5       44.59       54.90     17.47 o 
   8   3   5      315.44      327.95     19.68 o 
   9   3   5       45.50       59.88     20.20 o 
  10   3   5      779.22      732.00     26.39 o 
  11   3   5      141.87      157.97     22.29 o 
  12   3   5      575.02      581.81     30.18 o 
  13   3   5       76.01       80.27     26.60 o 
  14   3   5      629.18      630.23     31.04 o 
  15   3   5     1311.43     1459.54     39.96 o 
  16   3   5       29.64       37.45     27.78 o 
   1   4   5       91.64      100.19     10.50 o 
   2   4   5      213.25      211.63     15.37 o 
   3   4   5      641.31      642.45     20.11 o 
   4   4   5      624.68      666.01     20.95 o 
   5   4   5      538.84      536.18     20.82 o 
   6   4   5      749.62      763.90     23.13 o 
   7   4   5      757.71      740.88     21.73 o 
   8   4   5      453.14      479.32     21.55 o 
   9   4   5      279.44      290.78     21.96 o 
  10   4   5      678.30      612.73     25.90 o 
  11   4   5     1246.02     1261.81     31.67 o 
  12   4   5     1115.84     1108.53     33.47 o 
  13   4   5        2.96       14.69     26.12 o 
  14   4   5      563.53      579.88     32.47 o 
  15   4   5      133.11      126.89     27.01 o 
  16   4   5       72.23       67.33     26.48 o 
   1   5   5     1771.50     1800.72     19.67 o 
   2   5   5       95.37       92.98     15.07 o 
   3   5   5       18.34       12.39     15.54 o 
   4   5   5     1268.35     1286.33     25.66 o 
   5   5   5        1.04        3.99     17.13 o 
   6   5   5      205.99      184.74     19.08 o 
   7   5   5       28.64       32.84     18.03 o 
   8   5   5      191.49      201.95     24.34 o 
   9   5   5      193.69      206.47     23.71 o 
  10   5   5        6.87        5.43     22.68 o 
  11   5   5       38.03       44.11     25.30 o 
  12   5   5      332.75      319.85     28.99 o 
  13   5   5        1.37        0.00     27.60 o 
  14   5   5       89.12       78.96     31.39 o 
  15   5   5       76.67      110.97     30.25 o 
  16   5   5        1.34        0.21     31.09 o 
   1   6   5     1150.85     1128.57     17.33 o 
   2   6   5     1050.25     1072.26     22.38 o 
   3   6   5     1198.49     1225.84     24.17 o 
   4   6   5      853.84      812.86     23.14 o 
   5   6   5       88.32       78.70     17.58 o 
   6   6   5       45.01       48.63     18.33 o 
   7   6   5        0.67        3.71     20.53 o 
   8   6   5      100.22      101.99     21.65 o 
   9   6   5     2191.85     2120.61     39.95 o 
  10   6   5      934.85      881.17     32.82 o 
  11   6   5      477.15      463.62     29.92 o 
  12   6   5      156.24      162.50     27.20 o 
  13   6   5      112.83       84.63     27.29 o 
  14   6   5      222.65      244.21     30.82 o 
  15   6   5       22.46       51.75     30.63 o 
  16   6   5        2.88       24.40     32.06 o 
   1   7   5      229.45      244.47     12.95 o 
   2   7   5      334.70      367.53     18.29 o 
   3   7   5     1615.39     1630.06     26.68 o 
   4   7   5     1677.79     1673.85     27.62 o 
   5   7   5      477.59      493.51     21.95 o 
   6   7   5       24.72       28.23     20.12 o 
   7   7   5        8.44        2.15     21.79 o 
   8   7   5        1.49        0.00     22.03 o 
   9   7   5        2.76        6.99     23.70 o 
  10   7   5      187.44      220.18     28.04 o 
  11   7   5        0.73       13.34     25.31 o 
  12   7   5        0.24       15.90     26.21 o 
  13   7   5        1.32        5.43     28.74 o 
  14   7   5        0.02        2.79     30.12 o 
  15   7   5      206.08      207.89     32.49 o 
   1   8   5       17.31       15.02     11.76 o 
   2   8   5      694.22      662.86     21.21 o 
   3   8   5        1.40        0.00     16.97 o 
   4   8   5      654.81      620.25     21.63 o 
   5   8   5      471.27      459.89     20.94 o 
   6   8   5        4.79       11.62     20.89 o 
   7   8   5      401.09      371.18     25.53 o 
   8   8   5        1.58        0.65     21.79 o 
   9   8   5      221.67      226.63     25.86 o 
  10   8   5      424.69      380.10     30.44 o 
  11   8   5     1233.14     1170.49     38.92 o 
  12   8   5      440.31      373.17     30.39 o 
  13   8   5      139.18      118.08     28.52 o 
  14   8   5       60.25       51.67     30.57 o 
  15   8   5       12.82        5.12     32.04 o 
   1   9   5      165.63      162.41     13.24 o 
   2   9   5      693.14      694.89     20.75 o 
   3   9   5        0.97        0.00     15.99 o 
   4   9   5     1105.49     1082.97     25.39 o 
   5   9   5      191.51      184.68     20.82 o 
   6   9   5       35.51       30.71     22.04 o 
   7   9   5       19.24       15.21     23.08 o 
   8   9   5       24.48       30.16     26.22 o 
   9   9   5        7.76        6.60     25.42 o 
  10   9   5       47.24       50.84     27.49 o 
  11   9   5        8.17       16.33     28.91 o 
  12   9   5      104.19       85.01     30.50 o 
  13   9   5        0.86        0.00     27.66 o 
  14   9   5       55.36       26.26     29.19 o 
  15   9   5       32.07       60.71     31.32 o 
   1  10   5      121.17      125.43     14.22 o 
   2  10   5     1722.28     1709.47     27.20 o 
   3  10   5      478.66      457.06     20.17 o 
   4  10   5     1041.34     1025.72     25.81 o 
   5  10   5       37.16       34.17     18.67 o 
   6  10   5      602.47      573.05     25.61 o 
   7  10   5     1135.02     1135.24     35.95 o 
   8  10   5       67.67       45.58     26.18 o 
   9  10   5      462.10      410.50     29.72 o 
  10  10   5      417.01      403.50     29.89 o 
  11  10   5      491.85      486.44     35.05 o 
  12  10   5       53.51       43.85     29.91 o 
  13  10   5       10.35       15.76     29.89 o 
  14  10   5       77.59       58.59     28.71 o 
   1  11   5     3441.58     3342.51     30.16 o 
   2  11   5      284.25      314.85     18.77 o 
   3  11   5       34.40       29.94     18.30 o 
   4  11   5     1082.40     1088.44     26.66 o 
   5  11   5        3.52        6.33     19.35 o 
   6  11   5       15.01        7.68     21.07 o 
   7  11   5      354.35      417.14     27.76 o 
   8  11   5       23.76       26.38     25.40 o 
   9  11   5       43.80       35.17     25.25 o 
  10  11   5       10.63        0.00     24.93 o 
  11  11   5       86.59       58.43     27.01 o 
  12  11   5      300.88      298.56     29.87 o 
  13  11   5       26.14       51.22     29.17 o 
  14  11   5       75.50       93.65     29.23 o 
   1  12   5      266.37      256.13     15.86 o 
   2  12   5      813.36      869.44     23.24 o 
   3  12   5     4851.61     4827.86     44.86 o 
   4  12   5     2453.69     2224.45     35.22 o 
   5  12   5      115.70      123.21     21.83 o 
   6  12   5      255.43      239.67     25.44 o 
   7  12   5      542.15      527.82     29.74 o 
   8  12   5      168.54      175.49     26.90 o 
   9  12   5      285.87      331.57     27.35 o 
  10  12   5        7.08        8.84     26.18 o 
  11  12   5      372.45      365.72     31.04 o 
  12  12   5        2.86        1.54     29.22 o 
  13  12   5        1.15        3.65     28.78 o 
  14  12   5      102.57      137.78     29.34 o 
   1  13   5      115.28      113.09     14.66 o 
   2  13   5     1843.19     1725.69     32.17 o 
   3  13   5      194.11      171.42     21.37 o 
   4  13   5        0.30        0.00     19.56 o 
   5  13   5       22.33        9.95     23.22 o 
   6  13   5       33.04       42.26     23.55 o 
   7  13   5       34.26       35.39     25.08 o 
   8  13   5      204.29      205.27     27.31 o 
   9  13   5       49.23       45.47     24.77 o 
  10  13   5        8.89       20.08     25.68 o 
  11  13   5      105.84      105.58     28.42 o 
  12  13   5        2.87        0.00     26.39 o 
  13  13   5       17.63       18.93     28.00 o 
   1  14   5      386.45      356.99     17.86 o 
   2  14   5      196.72      220.99     22.77 o 
   3  14   5     2286.45     2272.37     38.70 o 
   4  14   5       13.53       33.43     23.91 o 
   5  14   5        0.00        6.17     24.35 o 
   6  14   5      218.79      196.57     26.34 o 
   7  14   5      482.68      448.32     29.33 o 
   8  14   5        0.78        0.00     27.02 o 
   9  14   5        5.62       14.23     26.28 o 
  10  14   5       12.29       19.94     26.69 o 
  11  14   5       19.38       35.55     27.22 o 
  12  14   5        9.28        1.96     29.75 o 
  13  14   5        0.53        4.53     26.88 o 
   1  15   5     1419.07     1346.41     25.07 o 
   2  15   5      111.44      108.79     22.20 o 
   3  15   5       25.56       49.51     21.10 o 
   4  15   5      156.45      147.07     27.54 o 
   5  15   5      167.50      201.86     26.55 o 
   6  15   5       13.48       17.23     24.95 o 
   7  15   5       41.36       47.84     26.71 o 
   8  15   5      282.13      289.41     30.24 o 
   9  15   5       11.66       14.33     26.80 o 
  10  15   5       10.89        2.56     27.14 o 
  11  15   5       16.79        9.01     28.97 o 
  12  15   5       14.45       18.81     26.91 o 
   1  16   5       28.58       23.39     16.35 o 
   2  16   5       48.75       55.64     22.28 o 
   3  16   5     2216.10     2099.66     41.76 o 
   4  16   5      326.10      261.62     28.70 o 
   5  16   5        5.72       15.39     27.05 o 
   6  16   5       20.60       19.67     28.13 o 
   7  16   5      187.49      155.83     27.56 o 
   8  16   5        3.17        0.00     26.61 o 
   9  16   5      204.20      203.77     29.66 o 
  10  16   5        0.04       17.83     29.53 o 
  11  16   5       24.56       19.83     27.03 o 
   1  17   5      239.44      193.55     19.04 o 
   2  17   5      120.77       90.61     23.66 o 
   3  17   5      318.36      290.77     28.95 o 
   4  17   5       35.22       50.17     27.29 o 
   5  17   5      207.31      155.60     29.57 o 
   6  17   5       23.85       11.66     28.67 o 
   7  17   5       60.64       80.09     30.82 o 
   8  17   5        1.55       12.09     30.27 o 
   9  17   5       30.53       26.14     27.32 o 
  10  17   5       25.01       25.64     26.50 o 
   1  18   5      525.32      480.39     22.57 o 
   2  18   5      278.61      300.65     30.00 o 
   3  18   5      234.59      239.29     29.44 o 
   4  18   5      382.64      390.28     33.16 o 
   5  18   5      292.81      331.90     32.99 o 
   6  18   5       83.51       66.58     30.33 o 
   7  18   5        3.07       29.48     27.93 o 
   8  18   5        7.27        0.00     32.44 o 
   9  18   5        7.21        3.99     30.10 o 
  10  18   5       17.44       21.63     30.75 o 
   1  19   5        0.07        0.00     18.27 o 
   2  19   5        4.05       13.06     28.87 o 
   3  19   5        7.28       25.28     27.78 o 
   4  19   5      171.03      165.43     31.08 o 
   5  19   5       26.63       30.74     29.92 o 
   6  19   5        0.00        0.00     28.24 o 
   7  19   5       95.97      147.04     32.24 o 
   8  19   5        1.74       17.89     30.78 o 
   9  19   5       55.24       41.89     30.76 o 
   1  20   5       59.49       76.78     20.72 o 
   2  20   5        6.65        6.45     29.24 o 
   3  20   5       19.76       53.12     30.36 o 
   4  20   5       24.52       37.94     27.48 o 
   5  20   5        0.31        5.91     29.23 o 
   6  20   5       30.50        7.81     30.40 o 
   7  20   5        1.95       28.56     33.58 o 
   1  21   5      102.59       89.48     23.59 o 
   2  21   5       27.73       13.01     30.70 o 
   3  21   5       21.96        0.44     32.06 o 
   4  21   5        9.65       52.92     31.89 o 
   5  21   5       16.46       18.64     28.87 o 
   6  21   5       84.91       88.54     30.78 o 
   1  22   5       62.08       38.60     22.48 o 
   2  22   5       24.62       56.75     29.27 o 
   3  22   5        6.95       18.11     29.74 o 
   0   0   6       25.10       14.95     68.21 o 
   1   0   6       21.66       18.70     32.40 o 
   2   0   6       83.93       78.55     21.52 o 
   3   0   6      127.75      121.97     24.58 o 
   4   0   6      146.13      145.21     25.87 o 
   5   0   6       37.18       41.64     26.99 o 
   6   0   6       57.52       45.81     25.32 o 
   7   0   6      327.01      299.50     26.02 o 
   8   0   6       28.29       44.84     24.41 o 
   9   0   6      253.97      216.84     25.15 o 
  10   0   6      120.25      158.06     25.38 o 
  11   0   6      125.11      150.53     31.81 o 
  12   0   6      336.89      287.57     38.41 o 
  13   0   6      635.30      779.92     45.48 o 
  14   0   6      182.98      166.60     40.01 o 
  15   0   6        8.75        0.00     47.68 o 
   0   1   6        0.00        0.00     46.58 o 
   1   1   6      286.82      290.87     26.35 o 
   2   1   6      812.75      779.86     21.86 o 
   3   1   6      454.74      422.71     20.79 o 
   4   1   6      950.85      949.04     23.68 o 
   5   1   6      224.26      217.47     19.07 o 
   6   1   6      216.88      227.89     18.10 o 
   7   1   6       57.12       69.44     17.72 o 
   8   1   6        9.73       19.60     17.61 o 
   9   1   6      349.49      314.67     19.39 o 
  10   1   6      775.61      798.41     23.45 o 
  11   1   6        2.33        0.00     21.02 o 
  12   1   6       25.04        4.79     22.56 o 
  13   1   6        9.80        4.31     23.70 o 
  14   1   6       70.35       77.37     27.26 o 
  15   1   6      135.74      214.23     30.42 o 
   0   2   6      248.21      257.56     52.19 o 
   1   2   6      330.21      349.78     31.46 o 
   2   2   6        7.11        7.11     17.40 o 
   3   2   6      543.34      551.17     23.37 o 
   4   2   6      300.21      307.37     20.95 o 
   5   2   6       55.09       56.87     19.56 o 
   6   2   6        6.89        1.57     20.15 o 
   7   2   6        2.37        4.96     19.92 o 
   8   2   6      669.37      626.16     25.24 o 
   9   2   6      342.68      320.36     22.93 o 
  10   2   6      502.29      545.91     26.13 o 
  11   2   6       11.95        8.81     22.26 o 
  12   2   6       53.55       45.33     23.97 o 
  13   2   6       28.81       13.68     24.62 o 
  14   2   6      105.20       87.49     25.46 o 
  15   2   6       16.73       25.38     25.98 o 
   0   3   6      843.51      796.77     62.76 o 
   1   3   6       23.03       30.58     25.05 o 
   2   3   6       63.57       58.32     17.97 o 
   3   3   6      411.83      406.45     21.22 o 
   4   3   6      527.60      539.85     23.01 o 
   5   3   6      180.36      154.04     20.60 o 
   6   3   6      193.56      180.98     21.66 o 
   7   3   6        7.57        1.03     19.82 o 
   8   3   6       95.96       79.87     20.10 o 
   9   3   6       91.98       98.90     23.13 o 
  10   3   6       16.01       15.22     24.49 o 
  11   3   6      119.71      103.80     24.14 o 
  12   3   6        4.82        2.15     22.83 o 
  13   3   6      110.25       83.12     27.24 o 
  14   3   6       40.08       12.12     26.93 o 
  15   3   6       47.64       12.65     29.83 o 
   0   4   6     1495.09     1459.88     60.39 o 
   1   4   6      106.43      116.21     23.62 o 
   2   4   6      141.16      119.94     18.08 o 
   3   4   6        4.04        0.00     18.13 o 
   4   4   6      139.75      131.67     20.26 o 
   5   4   6       57.81       73.11     20.17 o 
   6   4   6       42.98       51.97     20.68 o 
   7   4   6      834.62      777.90     26.04 o 
   8   4   6        9.81       32.21     22.70 o 
   9   4   6      146.90      135.56     23.38 o 
  10   4   6      126.14      126.53     26.56 o 
  11   4   6      526.01      536.93     30.69 o 
  12   4   6      160.68      188.04     27.72 o 
  13   4   6      135.47      159.00     32.02 o 
  14   4   6        4.35       13.31     26.22 o 
  15   4   6        1.60        0.00     29.44 o 
   0   5   6      231.01      252.42     35.17 o 
   1   5   6     2380.92     2435.48     38.22 o 
   2   5   6     3151.90     3078.24     36.86 o 
   3   5   6      917.19      891.07     25.74 o 
   4   5   6     1201.94     1175.60     28.48 o 
   5   5   6     1670.63     1630.10     32.30 o 
   6   5   6     1027.55     1033.86     28.71 o 
   7   5   6       13.99       19.83     20.44 o 
   8   5   6        9.54       23.40     22.34 o 
   9   5   6      369.35      384.35     27.64 o 
  10   5   6      629.41      654.72     31.31 o 
  11   5   6        4.41        1.22     27.96 o 
  12   5   6      128.21       87.60     26.91 o 
  13   5   6        1.93       12.49     29.90 o 
  14   5   6       69.65       74.45     31.68 o 
   0   6   6     2428.38     2329.45     59.28 o 
   1   6   6      715.26      749.21     27.58 o 
   2   6   6       49.66       53.18     16.78 o 
   3   6   6     1181.57     1145.90     27.61 o 
   4   6   6        0.15        3.71     19.29 o 
   5   6   6       81.72       96.78     21.01 o 
   6   6   6       90.94       86.18     20.85 o 
   7   6   6       13.11        6.33     22.65 o 
   8   6   6     1245.80     1214.43     32.70 o 
   9   6   6      846.62      839.56     32.51 o 
  10   6   6      262.29      269.01     26.59 o 
  11   6   6       18.58       24.91     26.57 o 
  12   6   6      123.37       89.95     29.15 o 
  13   6   6       77.40       92.79     29.71 o 
  14   6   6      125.55      109.70     30.24 o 
   0   7   6     1491.19     1474.50     52.33 o 
   1   7   6       69.90       54.97     21.61 o 
   2   7   6       92.83       78.35     17.48 o 
   3   7   6      506.40      513.00     21.26 o 
   4   7   6     1544.49     1573.05     30.28 o 
   5   7   6      825.12      772.46     26.57 o 
   6   7   6        2.41        9.34     22.44 o 
   7   7   6       18.45       12.84     23.42 o 
   8   7   6      104.47      111.85     25.12 o 
   9   7   6       42.40       50.99     24.77 o 
  10   7   6      112.41      141.24     28.51 o 
  11   7   6      177.78      161.83     28.63 o 
  12   7   6       55.12       49.77     29.88 o 
  13   7   6       86.99      111.51     30.08 o 
  14   7   6       19.73       16.88     30.01 o 
   0   8   6     2053.80     1948.08     57.39 o 
   1   8   6       34.06       44.74     22.58 o 
   2   8   6      771.85      767.75     22.81 o 
   3   8   6       11.31       11.03     17.80 o 
   4   8   6       93.59      105.24     18.57 o 
   5   8   6      195.09      209.59     22.65 o 
   6   8   6       27.42       29.99     21.51 o 
   7   8   6      944.96      910.83     32.37 o 
   8   8   6        2.26       13.34     25.50 o 
   9   8   6       15.35       14.12     25.23 o 
  10   8   6        2.64       11.18     29.09 o 
  11   8   6      466.86      378.33     33.37 o 
  12   8   6        8.45        0.00     29.54 o 
  13   8   6       30.66       40.76     30.24 o 
  14   8   6      247.95      209.84     36.96 o 
   0   9   6     2095.19     1995.86     59.25 o 
   1   9   6      572.66      536.56     25.78 o 
   2   9   6     1269.89     1239.24     26.79 o 
   3   9   6      127.73      116.81     17.93 o 
   4   9   6       99.90      105.37     19.27 o 
   5   9   6      449.96      409.10     25.16 o 
   6   9   6       76.95       62.19     21.27 o 
   7   9   6        3.38        2.35     23.58 o 
   8   9   6      344.42      381.63     30.51 o 
   9   9   6      455.36      455.31     31.18 o 
  10   9   6      141.62      155.55     30.60 o 
  11   9   6      162.52      194.34     30.31 o 
  12   9   6      104.03      104.63     30.15 o 
  13   9   6       39.96       65.91     32.79 o 
   0  10   6      232.02      185.46     37.67 o 
   1  10   6      211.05      195.67     21.27 o 
   2  10   6      191.77      192.14     19.08 o 
   3  10   6       23.59       15.46     17.86 o 
   4  10   6      636.69      623.38     23.48 o 
   5  10   6      287.90      292.12     21.79 o 
   6  10   6       13.63        0.00     21.96 o 
   7  10   6      146.71      141.84     25.90 o 
   8  10   6        4.58       12.80     26.82 o 
   9  10   6      198.13      183.94     28.00 o 
  10  10   6      140.00      149.55     29.75 o 
  11  10   6      106.87      140.25     32.36 o 
  12  10   6      164.27      138.07     31.67 o 
  13  10   6       45.45       45.75     29.71 o 
   0  11   6      851.19      806.70     47.15 o 
   1  11   6      455.38      462.54     23.94 o 
   2  11   6       91.19       96.83     18.49 o 
   3  11   6        2.17        6.78     19.19 o 
   4  11   6      274.02      247.77     20.69 o 
   5  11   6       55.28       53.97     20.20 o 
   6  11   6      217.86      224.00     23.86 o 
   7  11   6      523.47      513.57     29.73 o 
   8  11   6       10.75       25.13     26.21 o 
   9  11   6        1.61       27.60     25.89 o 
  10  11   6        4.62        8.11     25.95 o 
  11  11   6      271.40      299.49     29.34 o 
  12  11   6       80.80      128.76     29.47 o 
   0  12   6       11.30       44.01     35.12 o 
   1  12   6      230.41      229.98     22.42 o 
   2  12   6      814.60      854.96     25.76 o 
   3  12   6       30.14       38.42     19.62 o 
   4  12   6      286.15      289.07     22.93 o 
   5  12   6      853.59      916.89     30.07 o 
   6  12   6      783.40      891.91     32.92 o 
   7  12   6      334.78      383.65     28.66 o 
   8  12   6        5.23       16.43     24.89 o 
   9  12   6       49.54       61.92     25.37 o 
  10  12   6       34.96       37.51     27.47 o 
  11  12   6        4.27        9.48     27.63 o 
  12  12   6        6.67        6.54     28.93 o 
   0  13   6       71.62      100.01     36.63 o 
   1  13   6        4.20       18.68     20.52 o 
   2  13   6      219.71      210.06     22.24 o 
   3  13   6      466.90      453.90     24.94 o 
   4  13   6        1.42        4.71     21.96 o 
   5  13   6      105.75       65.50     23.59 o 
   6  13   6       19.59       22.78     25.17 o 
   7  13   6       56.14       80.26     25.19 o 
   8  13   6      267.05      263.14     28.14 o 
   9  13   6      293.61      310.16     29.41 o 
  10  13   6       10.63       19.57     27.43 o 
  11  13   6       13.32        3.98     27.47 o 
   0  14   6     1096.15     1000.53     70.94 o 
   1  14   6       59.36       55.25     22.83 o 
   2  14   6       59.53       53.42     20.59 o 
   3  14   6      110.16       97.95     22.42 o 
   4  14   6       46.05       49.93     23.57 o 
   5  14   6      474.88      422.08     28.40 o 
   6  14   6      258.92      249.31     27.36 o 
   7  14   6       67.78       55.83     27.93 o 
   8  14   6      117.73       99.17     27.78 o 
   9  14   6       32.57       22.86     26.07 o 
  10  14   6       31.72       32.18     27.88 o 
  11  14   6       95.33      105.39     30.51 o 
   0  15   6       18.76       13.46     42.69 o 
   1  15   6      833.12      761.03     32.49 o 
   2  15   6       83.44       94.03     22.25 o 
   3  15   6        8.63       14.38     21.97 o 
   4  15   6        3.94        0.00     27.60 o 
   5  15   6      696.10      603.15     34.35 o 
   6  15   6      227.53      234.37     29.30 o 
   7  15   6      111.91      119.93     26.80 o 
   8  15   6        6.14       12.49     28.15 o 
   9  15   6        0.21        3.06     26.64 o 
  10  15   6       12.41        6.46     29.08 o 
   0  16   6        9.71       18.06     45.45 o 
   1  16   6      112.86       89.05     29.82 o 
   2  16   6        0.25       10.95     21.43 o 
   3  16   6      168.83      179.42     26.06 o 
   4  16   6      214.13      238.93     28.54 o 
   5  16   6       18.29       14.25     26.64 o 
   6  16   6      125.90      135.33     27.18 o 
   7  16   6      113.15      148.76     28.61 o 
   8  16   6       11.22        6.35     27.77 o 
   9  16   6       50.71       52.30     27.17 o 
   0  17   6      123.68      137.91     59.95 o 
   1  17   6        3.00       26.82     34.98 o 
   2  17   6       45.53       50.84     24.88 o 
   3  17   6       55.65       73.38     27.27 o 
   4  17   6      344.94      354.49     31.14 o 
   5  17   6        0.78        8.80     28.96 o 
   6  17   6        3.45        0.00     29.13 o 
   7  17   6        0.11        3.99     28.24 o 
   8  17   6        0.06        0.00     29.40 o 
   0  18   6       22.83       21.95     64.20 o 
   1  18   6        2.65        0.00     43.33 o 
   2  18   6        1.82        0.36     27.32 o 
   3  18   6        1.96       18.79     26.47 o 
   4  18   6        0.01        0.00     28.13 o 
   5  18   6        0.41        0.00     29.79 o 
   6  18   6       88.85       75.34     30.52 o 
   7  18   6        3.05        7.88     30.44 o 
   0  19   6       62.35       76.19     63.79 o 
   1  19   6       13.10       37.16     44.39 o 
   2  19   6      186.36      229.48     31.58 o 
   3  19   6        0.75       10.44     29.33 o 
   4  19   6      178.83      155.85     30.81 o 
   5  19   6        5.14       14.42     29.98 o 
   0  20   6      180.35      224.58     64.78 o 
   1  20   6       39.79       20.42     40.33 o 
   2  20   6      177.51      171.71     32.13 o 
   3  20   6      140.45      130.30     30.59 o 
   1   1   7      258.11      234.02     38.72 o 
   2   1   7       82.51       72.55     37.81 o 
   3   1   7      187.21      151.50     38.39 o 
   4   1   7       94.50       96.49     18.81 o 
   5   1   7        0.49        0.00     20.46 o 
   6   1   7        4.33        7.84     20.39 o 
   7   1   7        2.06        0.02     20.52 o 
   8   1   7       31.72       23.60     21.47 o 
   9   1   7      297.00      364.60     25.20 o 
  10   1   7       11.30       10.24     24.22 o 
  11   1   7      112.87      130.02     26.83 o 
  12   1   7        4.56        0.00     30.62 o 
  13   1   7        0.43        0.00     28.80 o 
   1   2   7       57.23       57.98     35.69 o 
   2   2   7        9.17        0.00     36.47 o 
   3   2   7      428.03      352.97     41.34 o 
   4   2   7       12.35       12.88     19.22 o 
   5   2   7      251.51      206.96     20.99 o 
   6   2   7        1.81       10.92     19.90 o 
   7   2   7      115.32      148.82     21.33 o 
   8   2   7      187.01      143.11     23.02 o 
   9   2   7       43.86       25.33     21.62 o 
  10   2   7      109.41      120.77     24.89 o 
  11   2   7       26.66       22.46     29.00 o 
  12   2   7      117.83      111.79     29.15 o 
  13   2   7        0.02        0.00     30.80 o 
   1   3   7     2624.11     2553.42     68.42 o 
   2   3   7      101.23      107.73     38.86 o 
   3   3   7      534.22      448.78     38.24 o 
   4   3   7      822.62      737.89     27.77 o 
   5   3   7      397.78      404.28     25.43 o 
   6   3   7       92.22      107.36     23.29 o 
   7   3   7      582.02      595.58     27.18 o 
   8   3   7       19.61       17.41     23.16 o 
   9   3   7       17.17       11.00     23.98 o 
  10   3   7       11.79        0.00     24.45 o 
  11   3   7      183.08      243.39     27.88 o 
  12   3   7        0.13        0.00     24.56 o 
  13   3   7       43.15       48.73     31.31 o 
   1   4   7     1753.86     1869.18     61.88 o 
   2   4   7       40.07       47.20     32.42 o 
   3   4   7       32.81       12.76     32.91 o 
   4   4   7       91.55       53.42     21.24 o 
   5   4   7       14.73        0.30     22.30 o 
   6   4   7       44.80       24.39     22.31 o 
   7   4   7      317.60      309.98     24.76 o 
   8   4   7       54.83       64.78     23.38 o 
   9   4   7        4.63        1.54     22.45 o 
  10   4   7       52.32       76.70     25.37 o 
  11   4   7       42.86       51.83     25.95 o 
  12   4   7        2.51       23.36     25.02 o 
  13   4   7      161.39      166.89     28.61 o 
   1   5   7        0.02        4.89     32.70 o 
   2   5   7      230.83      231.83     34.99 o 
   3   5   7       35.28       46.18     33.84 o 
   4   5   7     2351.35     2341.97     39.60 o 
   5   5   7      519.20      545.48     27.48 o 
   6   5   7       99.69       95.75     22.99 o 
   7   5   7      170.25      152.74     24.27 o 
   8   5   7      149.01      175.32     24.53 o 
   9   5   7      299.59      273.64     26.87 o 
  10   5   7        2.56       17.96     25.73 o 
  11   5   7      183.94      205.58     27.78 o 
  12   5   7       75.87       67.58     25.93 o 
   1   6   7        0.01        7.35     29.20 o 
   2   6   7     1919.54     1873.41     56.01 o 
   3   6   7      216.64      208.28     36.16 o 
   4   6   7       10.14       18.38     21.54 o 
   5   6   7        0.17        4.51     20.91 o 
   6   6   7      831.32      820.29     29.20 o 
   7   6   7       17.67       16.01     24.05 o 
   8   6   7      193.29      220.32     25.65 o 
   9   6   7        0.28       11.26     25.36 o 
  10   6   7       32.91       23.10     26.44 o 
  11   6   7        0.90       30.89     29.03 o 
  12   6   7      149.31      173.43     30.61 o 
   1   7   7     1963.33     1895.01     51.43 o 
   2   7   7       56.89       29.44     31.85 o 
   3   7   7     1310.08     1241.29     50.20 o 
   4   7   7      311.20      252.56     21.65 o 
   5   7   7      182.40      181.27     22.29 o 
   6   7   7      297.19      331.35     26.27 o 
   7   7   7      637.49      618.20     30.02 o 
   8   7   7       76.06       72.31     23.66 o 
   9   7   7       51.16       38.09     26.67 o 
  10   7   7        5.29        0.00     27.41 o 
  11   7   7       70.91       90.00     28.89 o 
  12   7   7        8.59        3.99     30.05 o 
   1   8   7      864.59      847.81     40.74 o 
   2   8   7      357.51      342.39     31.41 o 
   3   8   7       85.90       73.36     29.62 o 
   4   8   7       18.43       28.20     20.38 o 
   5   8   7        0.06        0.51     22.70 o 
   6   8   7        0.62        2.45     24.29 o 
   7   8   7       25.42       24.51     25.16 o 
   8   8   7       24.40       25.20     25.56 o 
   9   8   7      119.18      133.53     27.81 o 
  10   8   7       25.65       24.14     29.59 o 
  11   8   7        6.31       13.90     31.24 o 
  12   8   7        0.11       31.35     32.24 o 
   1   9   7        1.34        0.00     26.59 o 
   2   9   7       74.56       60.84     27.07 o 
   3   9   7      148.13      157.95     29.15 o 
   4   9   7      204.25      210.69     23.55 o 
   5   9   7      285.13      264.88     25.09 o 
   6   9   7      162.47      177.10     25.74 o 
   7   9   7      100.53      122.58     25.86 o 
   8   9   7        1.18       14.48     28.35 o 
   9   9   7       76.28       81.53     29.45 o 
  10   9   7      200.36      269.24     32.31 o 
  11   9   7      105.49      126.79     30.10 o 
   1  10   7       28.08       22.24     25.90 o 
   2  10   7      444.41      493.58     33.58 o 
   3  10   7        4.19       15.39     27.68 o 
   4  10   7      241.61      228.44     23.26 o 
   5  10   7        0.92        0.00     23.07 o 
   6  10   7      270.40      285.04     27.34 o 
   7  10   7       54.51       30.46     26.84 o 
   8  10   7       12.95       21.91     28.26 o 
   9  10   7       23.13       14.46     29.06 o 
  10  10   7       34.82       40.31     31.14 o 
  11  10   7        1.68       24.90     31.60 o 
   1  11   7      341.97      327.77     29.14 o 
   2  11   7        0.52       12.79     26.16 o 
   3  11   7      286.11      300.62     32.78 o 
   4  11   7       64.47       73.61     21.86 o 
   5  11   7       75.79       78.58     23.43 o 
   6  11   7      111.37      116.49     25.45 o 
   7  11   7       26.99       29.58     26.90 o 
   8  11   7       99.29      143.89     27.99 o 
   9  11   7       24.27       27.66     27.31 o 
  10  11   7       16.08       25.94     28.65 o 
   1  12   7       86.23      115.30     27.36 o 
   2  12   7       49.92       67.81     28.92 o 
   3  12   7       92.92       90.03     29.95 o 
   4  12   7        0.30        8.85     22.15 o 
   5  12   7       38.83       56.11     25.23 o 
   6  12   7       29.81       43.79     27.71 o 
   7  12   7       65.91       56.10     27.46 o 
   8  12   7      408.68      492.51     33.75 o 
   9  12   7        7.76       17.43     27.72 o 
  10  12   7        3.69        0.00     29.89 o 
   1  13   7       86.41       86.83     30.04 o 
   2  13   7        1.89        5.69     30.12 o 
   3  13   7      175.10      164.58     31.72 o 
   4  13   7      548.27      547.77     26.92 o 
   5  13   7       47.22       66.86     24.62 o 
   6  13   7      221.12      235.91     29.83 o 
   7  13   7      385.81      400.97     32.84 o 
   8  13   7       10.10        9.18     27.79 o 
   9  13   7        1.10        0.25     28.27 o 
   1  14   7        4.27       12.91     29.57 o 
   2  14   7       25.70       22.91     30.45 o 
   3  14   7        3.03        0.35     30.03 o 
   4  14   7       32.24       21.23     24.93 o 
   5  14   7      105.45      116.54     27.94 o 
   6  14   7       26.81       23.92     26.91 o 
   7  14   7        3.44       26.12     29.26 o 
   8  14   7      295.73      323.53     33.03 o 
   1  15   7      382.54      417.21     35.36 o 
   2  15   7      160.99      177.89     32.39 o 
   3  15   7       53.34       60.70     32.84 o 
   4  15   7       56.55       57.24     31.88 o 
   5  15   7       54.17       68.94     27.51 o 
   6  15   7       32.01        3.01     29.38 o 
   7  15   7        3.09       19.06     28.20 o 
   1  16   7       15.74       29.76     34.19 o 
   2  16   7       51.55       70.62     33.51 o 
   3  16   7       85.13       78.41     45.89 o 
   4  16   7       29.54       44.03     32.93 o 
   5  16   7       56.85       58.48     29.27 o 
   6  16   7       12.56        8.12     28.30 o 
   1  17   7       86.80      110.95     38.57 o 
   2  17   7        8.50       13.00     36.63 o 
   3  17   7       78.25       81.42     44.05 o 
   4  17   7        2.50        0.00     30.62 o 
   1  18   7        0.53        0.00     39.28 o 
   0   0   8      672.11      676.54     99.99 o 
   1   0   8      754.81      762.34     73.34 o 
   2   0   8      243.68      265.44     62.38 o 
   3   0   8        3.39        3.23     55.48 o 
   4   0   8       52.72       43.75     58.76 o 
   5   0   8      842.88      928.84     79.88 o 
   6   0   8       27.25        0.00     43.23 o 
   7   0   8        5.53        0.00     34.72 o 
   8   0   8      160.32      145.05     37.52 o 
   9   0   8      177.47      265.13     40.74 o 
  10   0   8        7.62        7.67     41.12 o 
   0   1   8       89.28       78.50     56.72 o 
   1   1   8      490.53      487.81     47.49 o 
   2   1   8       73.38       88.07     40.25 o 
   3   1   8      143.83      102.24     41.58 o 
   4   1   8       23.44        9.59     40.76 o 
   5   1   8       20.97       29.26     39.82 o 
   6   1   8       53.11       53.90     31.58 o 
   7   1   8      163.15      148.72     24.28 o 
   8   1   8       51.05       50.39     24.34 o 
   9   1   8      129.65      108.31     23.91 o 
  10   1   8      103.46      114.30     29.33 o 
   0   2   8       76.18       74.01     60.03 o 
   1   2   8      265.51      267.06     42.81 o 
   2   2   8       19.57       16.50     39.44 o 
   3   2   8      129.12      134.95     40.41 o 
   4   2   8      189.59      197.25     42.80 o 
   5   2   8      761.09      783.79     53.63 o 
   6   2   8       59.75       69.15     31.67 o 
   7   2   8       43.08       43.76     22.75 o 
   8   2   8        0.04        0.00     23.57 o 
   9   2   8        2.60        0.00     28.48 o 
  10   2   8        0.03        0.00     27.77 o 
   0   3   8     1284.08     1315.16     85.23 o 
   1   3   8       83.00       79.33     40.29 o 
   2   3   8       91.15       67.30     41.59 o 
   3   3   8      289.43      242.64     45.86 o 
   4   3   8        3.26       10.66     39.14 o 
   5   3   8      373.10      349.26     45.87 o 
   6   3   8       13.26        9.76     31.11 o 
   7   3   8      317.98      301.06     25.12 o 
   8   3   8       64.87       50.91     24.41 o 
   9   3   8        4.14       16.34     25.00 o 
  10   3   8       25.44       44.41     25.86 o 
   0   4   8       65.33       80.55     55.03 o 
   1   4   8      247.19      241.86     43.39 o 
   2   4   8      118.64       79.95     42.03 o 
   3   4   8        0.59       15.08     38.41 o 
   4   4   8      361.31      348.04     44.87 o 
   5   4   8      506.76      533.76     43.84 o 
   6   4   8       18.46       42.32     28.57 o 
   7   4   8       23.95       30.55     22.75 o 
   8   4   8      720.76      784.91     31.97 o 
   9   4   8      138.80      166.42     26.69 o 
  10   4   8        9.12        0.00     27.39 o 
   0   5   8      525.38      495.73     69.38 o 
   1   5   8     1097.16      999.14     55.22 o 
   2   5   8       50.59       63.36     41.34 o 
   3   5   8       59.70       36.53     36.58 o 
   4   5   8       31.80       28.68     35.54 o 
   5   5   8      287.47      253.17     40.13 o 
   6   5   8      215.15      249.15     35.60 o 
   7   5   8      756.85      811.31     35.03 o 
   8   5   8      527.46      552.81     33.15 o 
   9   5   8      353.08      343.10     30.85 o 
  10   5   8      397.50      417.80     32.19 o 
   0   6   8        3.89        7.79     56.26 o 
   1   6   8      232.48      237.16     42.54 o 
   2   6   8        5.29        9.29     34.76 o 
   3   6   8      335.58      355.10     41.19 o 
   4   6   8      244.68      272.57     41.14 o 
   5   6   8     1222.21     1218.33     52.70 o 
   6   6   8      215.18      248.03     40.44 o 
   7   6   8        7.45        0.00     25.44 o 
   8   6   8        0.61        0.00     26.76 o 
   9   6   8        0.66       12.36     30.55 o 
   0   7   8      823.45      820.10     75.65 o 
   1   7   8       28.81       13.98     35.80 o 
   2   7   8       68.26       57.89     34.28 o 
   3   7   8      371.67      327.69     40.80 o 
   4   7   8        0.00        0.00     35.71 o 
   5   7   8      150.46      202.24     47.35 o 
   6   7   8        5.49        2.28     38.36 o 
   7   7   8      302.37      296.95     29.64 o 
   8   7   8       70.84       51.32     27.96 o 
   9   7   8        9.25       11.40     25.70 o 
   0   8   8        9.30       35.83     49.43 o 
   1   8   8      100.65      119.13     37.32 o 
   2   8   8       23.17       24.96     35.28 o 
   3   8   8       46.21       73.36     36.00 o 
   4   8   8      325.46      276.84     38.53 o 
   5   8   8        0.19        0.00     45.29 o 
   6   8   8       79.15      113.06     42.01 o 
   7   8   8       13.84       30.47     27.80 o 
   8   8   8     1045.62     1225.43     40.17 o 
   9   8   8        0.03       12.08     27.40 o 
   0   9   8      492.23      613.22     58.77 o 
   1   9   8       48.49       45.81     33.36 o 
   2   9   8       53.23       47.26     35.45 o 
   3   9   8        0.63        7.33     36.99 o 
   4   9   8       33.24       47.63     42.99 o 
   5   9   8       62.62       52.49     43.77 o 
   6   9   8        0.23        0.00     45.92 o 
   7   9   8      369.52      342.09     30.77 o 
   8   9   8      515.13      571.07     34.01 o 
   0  10   8      195.19      207.51     51.27 o 
   1  10   8        6.51        8.75     31.75 o 
   2  10   8       26.67       26.19     31.82 o 
   3  10   8        0.44        0.00     40.56 o 
   4  10   8        2.04        0.00     41.21 o 
   5  10   8       54.07       42.47     41.59 o 
   6  10   8        0.45        0.00     44.02 o 
   7  10   8        2.48        0.00     27.27 o 
   0  11   8      175.87      198.31     47.31 o 
   1  11   8       83.07       89.20     33.95 o 
   2  11   8       12.24        5.04     31.51 o 
   3  11   8       39.57       40.85     40.02 o 
   4  11   8        3.05        7.62     43.04 o 
   5  11   8       11.04       35.63     44.35 o 
   6  11   8       40.82       60.53     37.77 o 
   7  11   8      109.94      147.39     29.80 o 
   0  12   8      722.58      809.87     62.65 o 
   1  12   8       39.85       44.58     31.11 o 
   2  12   8       25.20       28.61     37.69 o 
   3  12   8       92.85      118.44     39.47 o 
   4  12   8       41.30       44.31     38.12 o 
   5  12   8        1.48        6.03     39.53 o 
   6  12   8        7.23       25.86     41.08 o 
   0  13   8      628.95      640.52     59.67 o 
   1  13   8        0.14       11.29     37.82 o 
   2  13   8      247.72      291.20     38.79 o 
   3  13   8        3.64       25.79     34.80 o 
   4  13   8        2.26       18.24     37.26 o 
   5  13   8      191.42      200.10     43.38 o 
   0  14   8      212.19      246.54     65.40 o 
   1  14   8       14.62        6.65     33.98 o 
   2  14   8       17.34       12.77     34.34 o 
   3  14   8       34.82       15.46     33.91 o 
   1   1   9        6.49       24.21     44.34 o 
   2   1   9       46.93       43.36     42.69 o 
   3   1   9       49.08       50.38     47.17 o 
   4   1   9      126.82      129.85     44.20 o 
   5   1   9       29.85        9.49     42.79 o 
   6   1   9       33.48       28.54     44.95 o 
   1   2   9        0.84       17.94     41.80 o 
   2   2   9        2.68        6.47     43.84 o 
   3   2   9       20.73       10.03     42.54 o 
   4   2   9       24.72       24.63     42.28 o 
   5   2   9        1.75        0.00     41.60 o 
   6   2   9      751.55      862.66     57.94 o 
   1   3   9        2.57        0.00     44.54 o 
   2   3   9       43.63       49.57     40.84 o 
   3   3   9       13.10        2.47     45.14 o 
   4   3   9        0.47        0.00     43.47 o 
   5   3   9        9.32       10.30     44.31 o 
   6   3   9       10.55       24.33     42.61 o 
   1   4   9       51.73       52.12     39.69 o 
   2   4   9        0.50        1.08     40.38 o 
   3   4   9       83.12       83.83     41.66 o 
   4   4   9      734.68      821.72     57.90 o 
   5   4   9       17.32       31.25     45.73 o 
   6   4   9     1164.26     1405.90     65.57 o 
   1   5   9        0.10       31.66     41.65 o 
   2   5   9       11.21        0.00     44.08 o 
   3   5   9        3.14       20.04     42.09 o 
   4   5   9      102.51      123.80     44.41 o 
   5   5   9       41.27       61.76     42.84 o 
   1   6   9       19.54        0.00     45.18 o 
   2   6   9        9.18       24.90     41.26 o 
   3   6   9      111.41      133.44     45.72 o 
   4   6   9      174.45      181.50     43.10 o 
   5   6   9       12.04       29.65     39.35 o 
   1   7   9       47.42       57.95     45.44 o 
   2   7   9       10.27       12.55     42.09 o 
   3   7   9        5.82       13.91     40.21 o 
   4   7   9        7.90       12.87     39.03 o 
   1   8   9       10.41        0.00     44.88 o 
   2   8   9       22.41       11.33     42.74 o 
   3   8   9       11.39        1.95     37.06 o 
   1   9   9       37.36       65.59     41.97 o 
   2   9   9       75.15       43.73     37.39 o 
                                                 
